# Supplementary material for: Five new species of Aspidiotini (Hemiptera, Diaspididae, Aspidiotinae) from Argentina, with a key to Argentine species
Source: Zookeys. 2020 Jul 13;948:47–73. doi: 10.3897/zookeys.948.54618 (PMC7381435; doi:10.3897/zookeys.948.54618)
Supplement: XML Treatment for Chortinaspis jujuyensis [file zookeys.948.54618-treatment1.xml]

<!DOCTYPE tp:taxon-treatment
  PUBLIC "-//TaxonX//DTD Taxonomic Treatment Publishing DTD v0 20100105//EN" "tax-treatment-NSO.dtd">
<tp:taxon-treatment xmlns:tp="http://www.plazi.org/taxpub"><tp:treatment-meta><kwd-group><label>Taxon classification</label><kwd><named-content xmlns:xlink="http://www.w3.org/1999/xlink" content-type="kingdom">Animalia</named-content></kwd><kwd><named-content xmlns:xlink="http://www.w3.org/1999/xlink" content-type="order">Hemiptera</named-content></kwd><kwd><named-content xmlns:xlink="http://www.w3.org/1999/xlink" content-type="family">Diaspididae</named-content></kwd></kwd-group><mixed-citation publication-type="journal"><person-group><name><surname>Schneider</surname><given-names>Scott A.</given-names></name><name><surname>Claps</surname><given-names>Lucia E.</given-names></name><name><surname>Wei</surname><given-names>Jiufeng</given-names></name><name><surname>Normark</surname><given-names>Roxanna D.</given-names></name><name><surname>Normark</surname><given-names>Benjamin B.</given-names></name></person-group><article-title>Five new species of <tp:taxon-name><tp:taxon-name-part taxon-name-part-type="tribe">Aspidiotini</tp:taxon-name-part></tp:taxon-name> (<tp:taxon-name><tp:taxon-name-part taxon-name-part-type="order">Hemiptera</tp:taxon-name-part></tp:taxon-name>, <tp:taxon-name><tp:taxon-name-part taxon-name-part-type="family">Diaspididae</tp:taxon-name-part></tp:taxon-name>, <tp:taxon-name><tp:taxon-name-part taxon-name-part-type="subfamily">Aspidiotinae</tp:taxon-name-part></tp:taxon-name>) from Argentina, with a key to Argentine species</article-title><source>Zookeys</source><day>13</day><month>7</month><year>2020</year><volume>948</volume><fpage>47</fpage><lpage>73</lpage><pub-id pub-id-type="doi">10.3897/zookeys.948.54618</pub-id></mixed-citation></tp:treatment-meta><tp:nomenclature><tp:taxon-name><object-id xmlns:xlink="http://www.w3.org/1999/xlink" content-type="arpha" xlink:type="simple">DDE4F300-800C-5E90-A8EE-6423D58B17E5</object-id>
            <tp:taxon-name-part taxon-name-part-type="genus" reg="Chortinaspis">Chortinaspis</tp:taxon-name-part>
            <tp:taxon-name-part taxon-name-part-type="species" reg="jujuyensis">jujuyensis</tp:taxon-name-part>
            <object-id xmlns:xlink="http://www.w3.org/1999/xlink" content-type="zoobank" xlink:type="simple">http://zoobank.org/33040435-CC00-4B65-A5F8-687A02E4BCA8</object-id>
          </tp:taxon-name><tp:taxon-authority>Schneider, Claps, Wei, Normark &amp; Normark</tp:taxon-authority><tp:taxon-status xmlns:xlink="http://www.w3.org/1999/xlink" xlink:type="simple">sp. nov.</tp:taxon-status><xref ref-type="fig" rid="F1">Figs 1</xref><xref ref-type="fig" rid="F2">, 2</xref></tp:nomenclature><tp:treatment-sec sec-type="material" id="SECID0EXMAC"><title>Material examined.</title><p><bold><italic>Holotype</italic></bold>: Argentina • 1 adult female; Jujuy, Humahuaca, Ruta 9, entrada a Iruya; <named-content xmlns:xlink="http://www.w3.org/1999/xlink" content-type="dwc:verbatimCoordinates" xlink:type="simple"><named-content content-type="geo-json" specific-use="{&#34;type&#34;:&#34;Point&#34;,&#34;coordinates&#34;:[-65.369000,-22.997000]}" id="NCID0EFNAC" xlink:type="simple">22.997S, 65.369W</named-content></named-content>; 12.II.2002; L. E. Claps, P. Zamudio, L. Díaz-Briz, and P. Cabrera leg.; IFML, L. E. Claps catalog #12-02, # 1089 (D0265G). <bold><italic>Paratypes</italic></bold>: Argentina • 2 adult females; same slide and data as holotype; IFML (D0265G) • 1 adult female; same data as holotype; IFML (D0265H) • 1 adult female; same data as holotype; IFML (D0265J) • 1 adult female; same data as holotype; IFML (D0265K) • 3 adult females; same data as holotype; UMEC (D0265I) • 1 adult female; same data as holotype; USNM (D0265L) • 1 adult female; same data as holotype; USNM (D0265M).</p></tp:treatment-sec><tp:treatment-sec sec-type="description" id="SECID0ENNAC"><title>Description</title><p>(<italic>N</italic> = 11). Adult female presumed to secrete scale cover, not pupillarial. Appearance in life not recorded. Slide-mounted adult female 730–1110 (holotype 860, median 860) μm long, 590–800 (holotype 680, median 680) μm wide; broadest near mesothorax and metathorax. Body outline nearly oval. Derm membranous except for pygidium. Antennae simple, each with one thick, flagellate seta; distance between antennae 120–150 (median 130) μm. Without disc <tp:taxon-name><tp:taxon-name-part taxon-name-part-type="genus" reg="Perivulvar"/><tp:taxon-name-part taxon-name-part-type="species" reg="pores">pores</tp:taxon-name-part></tp:taxon-name> near anterior or posterior spiracles. <bold><italic>Lobes</italic></bold>: Pygidium with 2 pairs of well-developed sclerotized lobes extending from pygidial margin. Median lobes (L1) prominent and broad, roughly rectangular in shape with ragged edges; each lobe with basal scleroses nearly equal in length to L1, broad basally and tapering anteriorly; L1 separated by interlobular space about 1/4 width of L1; second lobes (L2) about 1/2 width of L1, smoothly rounded apically, without notches, L3 and L4 absent. <bold><italic>Paraphyses</italic></bold>: Absent. <bold><italic>Plates</italic></bold>: 1 pair of simple plates between L1, with shallow bifurcations, not deeply fringed, slightly longer than L1; 2 plates present in first space between L1 and L2, the plate immediately anterior to L1 simple and roughly triangular, the other roughly rectangular and apically fringed, both longer than L1; 2 plates anterior to L2, variously fringed, ranging from simple to fimbriate; plates absent beyond setae marking position of L3. <bold><italic>Ducts</italic></bold>: Dorsal pygidial macroducts of 1-barred type, long and slender, duct filaments about 6–8 times as long as width of orifices; 1 macroduct between L1 (rarely absent), extending beyond posterior margin of anal opening, 40–51 (median 45) μm in length; 5–9 clustered macroducts arising from first space between L1 and L2, 14–27 on abdominal segment VI, in elongate cluster arising from second space and widening anteriorly; 18–38 ducts on abdominal segment V, in irregular, elongate cluster arising from third space and widening anteriorly; 38–66 (median 48.5) macroducts on each side of pygidium in total. Submarginal cluster of 4–17 (median 11) macroducts present on abdominal segment IV; few marginal macroducts present on each of abdominal segments I–III and metathorax. Dorsal submedial groups of microducts present on each of abdominal segments I–III. Small clusters of ventral submarginal microducts present on abdominal segments II–VI. <bold><italic>Anal opening</italic></bold>: Small and slightly oval, 11–17 (median 14) μm in diameter, positioned 2.2–3.3 (median 2.3) anal lengths from base of L1, located in posterior third of pygidium. <bold><italic><tp:taxon-name><tp:taxon-name-part taxon-name-part-type="genus" reg="Perivulvar">Perivulvar</tp:taxon-name-part> <tp:taxon-name-part taxon-name-part-type="species" reg="pores">pores</tp:taxon-name-part></tp:taxon-name></italic></bold>: Absent.</p><fig id="F1" position="float" orientation="portrait"><object-id xmlns:xlink="http://www.w3.org/1999/xlink" content-type="doi" xlink:type="simple">10.3897/zookeys.948.54618.figure1</object-id><object-id xmlns:xlink="http://www.w3.org/1999/xlink" content-type="arpha" xlink:type="simple">61D8ACCE-ECB9-5815-8804-3E4CB29FBD7F</object-id><label>Figure 1.</label><caption><p><italic><tp:taxon-name><tp:taxon-name-part taxon-name-part-type="genus" reg="Chortinaspis">Chortinaspis</tp:taxon-name-part> <tp:taxon-name-part taxon-name-part-type="species" reg="jujuyensis">jujuyensis</tp:taxon-name-part></tp:taxon-name></italic> sp. nov. Adult female, full body view, illustrated from the holotype (D0265G).</p></caption><graphic xmlns:xlink="http://www.w3.org/1999/xlink" xlink:href="zookeys-948-047-g001.jpg" position="float" orientation="portrait" xlink:type="simple" id="oo_431022.jpg"><uri content-type="original_file" xlink:type="simple">https://binary.pensoft.net/fig/431022</uri></graphic></fig></tp:treatment-sec><tp:treatment-sec sec-type="DNA sequences" id="SECID0ERPAC"><title>DNA sequences.</title><p>Several DNA sequences of <italic><tp:taxon-name><tp:taxon-name-part taxon-name-part-type="genus" reg="Chortinaspis">Chortinaspis</tp:taxon-name-part> <tp:taxon-name-part taxon-name-part-type="species" reg="jujuyensis">jujuyensis</tp:taxon-name-part></tp:taxon-name></italic> sp. nov. have been published, including fragments of 4 loci. None are from the holotype or paratypes, but all are from specimens collected in the same collecting event with the same data. Specimen D0265A was ground to powder during DNA preparation. Specimens D0265E and D0265F are mounted on microscope slides but are in poor condition; they are identifiable as <italic><tp:taxon-name><tp:taxon-name-part taxon-name-part-type="genus" reg="Chortinaspis">C.</tp:taxon-name-part> <tp:taxon-name-part taxon-name-part-type="species" reg="jujuyensis">jujuyensis</tp:taxon-name-part></tp:taxon-name></italic> sp. nov. but were not suitable for reliable measurements and therefore were not designated as paratypes. The sequenced loci and corresponding GenBank accession numbers are: the large ribosomal subunit (28S; D0265A, <ext-link xmlns:xlink="http://www.w3.org/1999/xlink" ext-link-type="gen" xlink:href="DQ145314.2" xlink:type="simple">DQ145314.2</ext-link>; D0265F, <ext-link xmlns:xlink="http://www.w3.org/1999/xlink" ext-link-type="gen" xlink:href="MH933984.1" xlink:type="simple">MH933984.1</ext-link>), elongation factor 1-alpha (EF-1α; D0265A, <ext-link xmlns:xlink="http://www.w3.org/1999/xlink" ext-link-type="gen" xlink:href="DQ145426.1" xlink:type="simple">DQ145426.1</ext-link>; D0265E, <ext-link xmlns:xlink="http://www.w3.org/1999/xlink" ext-link-type="gen" xlink:href="MH915708.1" xlink:type="simple">MH915708.1</ext-link>; D0265F, <ext-link xmlns:xlink="http://www.w3.org/1999/xlink" ext-link-type="gen" xlink:href="MH915709.1" xlink:type="simple">MH915709.1</ext-link>), carbamoylphosphate synthetase (CAD; D0265E, <ext-link xmlns:xlink="http://www.w3.org/1999/xlink" ext-link-type="gen" xlink:href="MH915983.1" xlink:type="simple">MH915983.1</ext-link>; D0265F, <ext-link xmlns:xlink="http://www.w3.org/1999/xlink" ext-link-type="gen" xlink:href="MH915984.1" xlink:type="simple">MH915984.1</ext-link>), and cytochrome oxidase I and II (COI-II; D0265, <ext-link xmlns:xlink="http://www.w3.org/1999/xlink" ext-link-type="gen" xlink:href="GQ424990.1" xlink:type="simple">GQ424990.1</ext-link>; D0265E, <ext-link xmlns:xlink="http://www.w3.org/1999/xlink" ext-link-type="gen" xlink:href="MH916219.1" xlink:type="simple">MH916219.1</ext-link> &amp; <ext-link xmlns:xlink="http://www.w3.org/1999/xlink" ext-link-type="gen" xlink:href="MH916391.1" xlink:type="simple">MH916391.1</ext-link>; D0265F, <ext-link xmlns:xlink="http://www.w3.org/1999/xlink" ext-link-type="gen" xlink:href="MH916220.1" xlink:type="simple">MH916220.1</ext-link> &amp; <ext-link xmlns:xlink="http://www.w3.org/1999/xlink" ext-link-type="gen" xlink:href="MH916392.1" xlink:type="simple">MH916392.1</ext-link>). The small ribosomal subunit (16S) sequences of the primary bacterial endosymbiont, <italic><tp:taxon-name><tp:taxon-name-part taxon-name-part-type="genus" reg="Uzinura">Uzinura</tp:taxon-name-part> <tp:taxon-name-part taxon-name-part-type="species" reg="diaspidicola">diaspidicola</tp:taxon-name-part></tp:taxon-name></italic>, of <italic><tp:taxon-name><tp:taxon-name-part taxon-name-part-type="genus" reg="Chortinaspis">C.</tp:taxon-name-part> <tp:taxon-name-part taxon-name-part-type="species" reg="jujuyensis">jujuyensis</tp:taxon-name-part></tp:taxon-name></italic> sp. nov. has also been published: <ext-link xmlns:xlink="http://www.w3.org/1999/xlink" ext-link-type="gen" xlink:href="GQ424853.1" xlink:type="simple">GQ424853.1</ext-link>.</p><fig id="F2" position="float" orientation="portrait"><object-id xmlns:xlink="http://www.w3.org/1999/xlink" content-type="doi" xlink:type="simple">10.3897/zookeys.948.54618.figure2</object-id><object-id xmlns:xlink="http://www.w3.org/1999/xlink" content-type="arpha" xlink:type="simple">DB341E48-3962-5844-8980-9A816859D134</object-id><label>Figure 2.</label><caption><p><italic><tp:taxon-name><tp:taxon-name-part taxon-name-part-type="genus" reg="Chortinaspis">Chortinaspis</tp:taxon-name-part> <tp:taxon-name-part taxon-name-part-type="species" reg="jujuyensis">jujuyensis</tp:taxon-name-part></tp:taxon-name></italic> sp. nov. Adult female, expanded view of pygidium, illustrated from the holotype (D0265G).</p></caption><graphic xmlns:xlink="http://www.w3.org/1999/xlink" xlink:href="zookeys-948-047-g002.jpg" position="float" orientation="portrait" xlink:type="simple" id="oo_431023.jpg"><uri content-type="original_file" xlink:type="simple">https://binary.pensoft.net/fig/431023</uri></graphic></fig></tp:treatment-sec><tp:treatment-sec sec-type="Informal synonyms" id="SECID0E4DAE"><title>Informal synonyms.</title><p>Specimens of <italic><tp:taxon-name><tp:taxon-name-part taxon-name-part-type="genus" reg="Chortinaspis">C.</tp:taxon-name-part> <tp:taxon-name-part taxon-name-part-type="species" reg="jujuyensis">jujuyensis</tp:taxon-name-part></tp:taxon-name></italic> sp. nov. have appeared in several published phylogenetic trees, and have been referred to variously as “<tp:taxon-name><tp:taxon-name-part taxon-name-part-type="genus" reg="Diaspidiotus">Diaspidiotus</tp:taxon-name-part></tp:taxon-name> sp undesc #2” (<xref ref-type="bibr" rid="B16">Morse and Normark 2006</xref>; <xref ref-type="bibr" rid="B19">Rugman-Jones et al. 2010</xref>), “<tp:taxon-name><tp:taxon-name-part taxon-name-part-type="genus" reg="Diaspidiotus">Diaspidiotus</tp:taxon-name-part></tp:taxon-name> sp. undesc.” (<xref ref-type="bibr" rid="B13">Gruwell et al. 2009</xref>), “<tp:taxon-name><tp:taxon-name-part taxon-name-part-type="genus" reg="Diaspidiotus">Diaspidiotus</tp:taxon-name-part></tp:taxon-name> sp” (<xref ref-type="bibr" rid="B1">Andersen et al. 2010</xref>), and “<tp:taxon-name><tp:taxon-name-part taxon-name-part-type="genus" reg="Chortinaspis">Chortinaspis</tp:taxon-name-part></tp:taxon-name> ud0265” (<xref ref-type="bibr" rid="B21">Schneider et al. 2018</xref>; <xref ref-type="bibr" rid="B18">Normark et al. 2019</xref>).</p></tp:treatment-sec><tp:treatment-sec sec-type="remarks" id="SECID0E5FAE"><title>Remarks.</title><p><italic><tp:taxon-name><tp:taxon-name-part taxon-name-part-type="genus" reg="Chortinaspis">Chortinaspis</tp:taxon-name-part> <tp:taxon-name-part taxon-name-part-type="species" reg="jujuyensis">jujuyensis</tp:taxon-name-part></tp:taxon-name></italic> sp. nov. shares similarities with <italic><tp:taxon-name><tp:taxon-name-part taxon-name-part-type="genus" reg="Chortinaspis">C.</tp:taxon-name-part> <tp:taxon-name-part taxon-name-part-type="species" reg="graminella">graminella</tp:taxon-name-part></tp:taxon-name></italic> (Cockerell) and <italic><tp:taxon-name><tp:taxon-name-part taxon-name-part-type="genus" reg="Chortinaspis">C.</tp:taxon-name-part> <tp:taxon-name-part taxon-name-part-type="species" reg="frankliniana">frankliniana</tp:taxon-name-part></tp:taxon-name></italic> Ferris. The median lobes of <italic><tp:taxon-name><tp:taxon-name-part taxon-name-part-type="genus" reg="Chortinaspis">C.</tp:taxon-name-part> <tp:taxon-name-part taxon-name-part-type="species" reg="jujuyensis">jujuyensis</tp:taxon-name-part></tp:taxon-name></italic> sp. nov. are apically truncate or nearly rectangular in shape like those of <italic><tp:taxon-name><tp:taxon-name-part taxon-name-part-type="genus" reg="Chortinaspis">C.</tp:taxon-name-part> <tp:taxon-name-part taxon-name-part-type="species" reg="graminella">graminella</tp:taxon-name-part></tp:taxon-name></italic> and have rough apical edges like those of <italic><tp:taxon-name><tp:taxon-name-part taxon-name-part-type="genus" reg="Chortinaspis">C.</tp:taxon-name-part> <tp:taxon-name-part taxon-name-part-type="species" reg="frankliniana">frankliniana</tp:taxon-name-part></tp:taxon-name></italic>. But <italic><tp:taxon-name><tp:taxon-name-part taxon-name-part-type="genus" reg="Chortinaspis">C.</tp:taxon-name-part> <tp:taxon-name-part taxon-name-part-type="species" reg="jujuyensis">jujuyensis</tp:taxon-name-part></tp:taxon-name></italic> sp. nov. can be distinguished from both species by its narrow, smooth second lobes, in contrast to the broadly truncate and notched second lobes seen in the other two species. It differs from <italic><tp:taxon-name><tp:taxon-name-part taxon-name-part-type="genus" reg="Chortinaspis">C.</tp:taxon-name-part> <tp:taxon-name-part taxon-name-part-type="species" reg="chortina">chortina</tp:taxon-name-part></tp:taxon-name></italic> (Ferris) in that it lacks any plates anterior to the position of the third lobes.</p></tp:treatment-sec><tp:treatment-sec sec-type="host" id="SECID0E3IAE"><title>Host plant.</title><p>Not recorded.</p></tp:treatment-sec><tp:treatment-sec sec-type="etymology" id="SECID0EBJAE"><title>Etymology.</title><p>The specific epithet is an adjective formed from the name Jujuy, the province in which it was found + the suffix -<italic>ensis</italic>, meaning of or from a place.</p></tp:treatment-sec><tp:treatment-sec sec-type="distribution" id="SECID0EJJAE"><title>Distribution.</title><p>Argentina (Jujuy).</p></tp:treatment-sec><ref-list><ref id="B16"><mixed-citation xmlns:xlink="http://www.w3.org/1999/xlink" xlink:type="simple"><person-group><name name-style="western"><surname>Morse</surname><given-names>GE</given-names></name><name name-style="western"><surname>Normark</surname><given-names>BB</given-names></name></person-group> (<year>2006</year>) <article-title>A molecular phylogenetic study of armoured scale insects (<tp:taxon-name><tp:taxon-name-part taxon-name-part-type="order">Hemiptera</tp:taxon-name-part></tp:taxon-name>: <tp:taxon-name><tp:taxon-name-part taxon-name-part-type="family">Diaspididae</tp:taxon-name-part></tp:taxon-name>).</article-title><source>Systematic Entomology</source><volume>31</volume>: <fpage>338</fpage>–<lpage>349</lpage>. <ext-link xlink:type="simple" ext-link-type="doi" xlink:href="10.1111/j.1365-3113.2005.00316.x">https://doi.org/10.1111/j.1365-3113.2005.00316.x</ext-link></mixed-citation></ref><ref id="B19"><mixed-citation xmlns:xlink="http://www.w3.org/1999/xlink" xlink:type="simple"><person-group><name name-style="western"><surname>Rugman-Jones</surname><given-names>PF</given-names></name><name name-style="western"><surname>Andersen</surname><given-names>JC</given-names></name><name name-style="western"><surname>Morse</surname><given-names>GE</given-names></name><name name-style="western"><surname>Normark</surname><given-names>BB</given-names></name><name name-style="western"><surname>Stouthamer</surname><given-names>R</given-names></name></person-group> (<year>2010</year>) <article-title>Molecular phylogenetic placement of the recently described armored scale insect <italic><tp:taxon-name><tp:taxon-name-part taxon-name-part-type="genus">Abgrallaspis</tp:taxon-name-part> <tp:taxon-name-part taxon-name-part-type="species">aguacatae</tp:taxon-name-part></tp:taxon-name></italic> and several congeners (<tp:taxon-name><tp:taxon-name-part taxon-name-part-type="order">Hemiptera</tp:taxon-name-part></tp:taxon-name>: <tp:taxon-name><tp:taxon-name-part taxon-name-part-type="family">Diaspididae</tp:taxon-name-part></tp:taxon-name>).</article-title><source>Annals of the Entomological Society of America</source><volume>103</volume>: <fpage>30</fpage>–<lpage>38</lpage>. <ext-link xlink:type="simple" ext-link-type="doi" xlink:href="10.1093/aesa/103.1.30">https://doi.org/10.1093/aesa/103.1.30</ext-link></mixed-citation></ref><ref id="B13"><mixed-citation xmlns:xlink="http://www.w3.org/1999/xlink" xlink:type="simple"><person-group><name name-style="western"><surname>Gruwell</surname><given-names>ME</given-names></name><name name-style="western"><surname>Wu</surname><given-names>J</given-names></name><name name-style="western"><surname>Normark</surname><given-names>BB</given-names></name></person-group> (<year>2009</year>) <article-title>Diversity and phylogeny of <italic><tp:taxon-name><tp:taxon-name-part taxon-name-part-type="genus">Cardinium</tp:taxon-name-part></tp:taxon-name></italic> (<tp:taxon-name><tp:taxon-name-part taxon-name-part-type="phylum">Bacteroidetes</tp:taxon-name-part></tp:taxon-name>) in armored scale insects (<tp:taxon-name><tp:taxon-name-part taxon-name-part-type="order">Hemiptera</tp:taxon-name-part></tp:taxon-name>: <tp:taxon-name><tp:taxon-name-part taxon-name-part-type="family">Diaspididae</tp:taxon-name-part></tp:taxon-name>).</article-title><source>Annals of the Entomological Society of America</source><volume>102</volume>: <fpage>1050</fpage>–<lpage>1061</lpage>. <ext-link xlink:type="simple" ext-link-type="doi" xlink:href="10.1603/008.102.0613">https://doi.org/10.1603/008.102.0613</ext-link></mixed-citation></ref><ref id="B1"><mixed-citation xmlns:xlink="http://www.w3.org/1999/xlink" xlink:type="simple"><person-group><name name-style="western"><surname>Andersen</surname><given-names>JC</given-names></name><name name-style="western"><surname>Wu</surname><given-names>J</given-names></name><name name-style="western"><surname>Gruwell</surname><given-names>ME</given-names></name><name name-style="western"><surname>Gwiazdowski</surname><given-names>R</given-names></name><name name-style="western"><surname>Santana</surname><given-names>SE</given-names></name><name name-style="western"><surname>Feliciano</surname><given-names>NM</given-names></name><name name-style="western"><surname>Morse</surname><given-names>GE</given-names></name><name name-style="western"><surname>Normark</surname><given-names>BB</given-names></name></person-group> (<year>2010</year>) <article-title>A phylogenetic analysis of armored scale insects (<tp:taxon-name><tp:taxon-name-part taxon-name-part-type="order">Hemiptera</tp:taxon-name-part></tp:taxon-name>: <tp:taxon-name><tp:taxon-name-part taxon-name-part-type="family">Diaspididae</tp:taxon-name-part></tp:taxon-name>), based upon nuclear, mitochondrial, and endosymbiont gene sequences.</article-title><source>Molecular Phylogenetics and Evolution</source><volume>57</volume>: <fpage>992</fpage>–<lpage>1003</lpage>. <ext-link xlink:type="simple" ext-link-type="doi" xlink:href="10.1016/j.ympev.2010.05.002">https://doi.org/10.1016/j.ympev.2010.05.002</ext-link></mixed-citation></ref><ref id="B21"><mixed-citation xmlns:xlink="http://www.w3.org/1999/xlink" xlink:type="simple"><person-group><name name-style="western"><surname>Schneider</surname><given-names>SA</given-names></name><name name-style="western"><surname>Okusu</surname><given-names>A</given-names></name><name name-style="western"><surname>Normark</surname><given-names>BB</given-names></name></person-group> (<year>2018</year>) <article-title>Molecular phylogenetics of <tp:taxon-name><tp:taxon-name-part taxon-name-part-type="tribe">Aspidiotini</tp:taxon-name-part></tp:taxon-name> armored scale insects (<tp:taxon-name><tp:taxon-name-part taxon-name-part-type="order">Hemiptera</tp:taxon-name-part></tp:taxon-name>: <tp:taxon-name><tp:taxon-name-part taxon-name-part-type="family">Diaspididae</tp:taxon-name-part></tp:taxon-name>) reveals rampant paraphyly, curious species radiations, and multiple origins of association with <italic><tp:taxon-name><tp:taxon-name-part taxon-name-part-type="genus">Melissotarsus</tp:taxon-name-part></tp:taxon-name></italic> ants (<tp:taxon-name><tp:taxon-name-part taxon-name-part-type="order">Hymenoptera</tp:taxon-name-part></tp:taxon-name>: <tp:taxon-name><tp:taxon-name-part taxon-name-part-type="family">Formicidae</tp:taxon-name-part></tp:taxon-name>).</article-title><source>Molecular Phylogenetics and Evolution</source><volume>129</volume>: <fpage>291</fpage>–<lpage>303</lpage>. <ext-link xlink:type="simple" ext-link-type="doi" xlink:href="10.1016/j.ympev.2018.09.003">https://doi.org/10.1016/j.ympev.2018.09.003</ext-link></mixed-citation></ref><ref id="B18"><mixed-citation xmlns:xlink="http://www.w3.org/1999/xlink" xlink:type="simple"><person-group><name name-style="western"><surname>Normark</surname><given-names>BB</given-names></name><name name-style="western"><surname>Okusu</surname><given-names>A</given-names></name><name name-style="western"><surname>Morse</surname><given-names>GE</given-names></name><name name-style="western"><surname>Peterson</surname><given-names>DA</given-names></name><name name-style="western"><surname>Itioka</surname><given-names>T</given-names></name><name name-style="western"><surname>Schneider</surname><given-names>SA</given-names></name></person-group> (<year>2019</year>) <article-title>Phylogeny and classification of armored scale insects (<tp:taxon-name><tp:taxon-name-part taxon-name-part-type="order">Hemiptera</tp:taxon-name-part></tp:taxon-name>: <tp:taxon-name><tp:taxon-name-part taxon-name-part-type="above-genus">Coccomorpha</tp:taxon-name-part></tp:taxon-name>: <tp:taxon-name><tp:taxon-name-part taxon-name-part-type="family">Diaspididae</tp:taxon-name-part></tp:taxon-name>).</article-title><source>Zootaxa</source><volume>4616</volume>: <fpage>001</fpage>–<lpage>098</lpage>. <ext-link xlink:type="simple" ext-link-type="doi" xlink:href="10.11646/zootaxa.4616.1.1">https://doi.org/10.11646/zootaxa.4616.1.1</ext-link></mixed-citation></ref></ref-list></tp:taxon-treatment>
