# Supplementary material for: Five new species of Aspidiotini (Hemiptera, Diaspididae, Aspidiotinae) from Argentina, with a key to Argentine species
Source: Zookeys. 2020 Jul 13;948:47–73. doi: 10.3897/zookeys.948.54618 (PMC7381435; doi:10.3897/zookeys.948.54618)
Supplement: XML Treatment for Hemiberlesia ozolita [file zookeys.948.54618-treatment3.xml]

<!DOCTYPE tp:taxon-treatment
  PUBLIC "-//TaxonX//DTD Taxonomic Treatment Publishing DTD v0 20100105//EN" "tax-treatment-NSO.dtd">
<tp:taxon-treatment xmlns:tp="http://www.plazi.org/taxpub"><tp:treatment-meta><kwd-group><label>Taxon classification</label><kwd><named-content xmlns:xlink="http://www.w3.org/1999/xlink" content-type="kingdom">Animalia</named-content></kwd><kwd><named-content xmlns:xlink="http://www.w3.org/1999/xlink" content-type="order">Hemiptera</named-content></kwd><kwd><named-content xmlns:xlink="http://www.w3.org/1999/xlink" content-type="family">Diaspididae</named-content></kwd></kwd-group><mixed-citation publication-type="journal"><person-group><name><surname>Schneider</surname><given-names>Scott A.</given-names></name><name><surname>Claps</surname><given-names>Lucia E.</given-names></name><name><surname>Wei</surname><given-names>Jiufeng</given-names></name><name><surname>Normark</surname><given-names>Roxanna D.</given-names></name><name><surname>Normark</surname><given-names>Benjamin B.</given-names></name></person-group><article-title>Five new species of <tp:taxon-name><tp:taxon-name-part taxon-name-part-type="tribe">Aspidiotini</tp:taxon-name-part></tp:taxon-name> (<tp:taxon-name><tp:taxon-name-part taxon-name-part-type="order">Hemiptera</tp:taxon-name-part></tp:taxon-name>, <tp:taxon-name><tp:taxon-name-part taxon-name-part-type="family">Diaspididae</tp:taxon-name-part></tp:taxon-name>, <tp:taxon-name><tp:taxon-name-part taxon-name-part-type="subfamily">Aspidiotinae</tp:taxon-name-part></tp:taxon-name>) from Argentina, with a key to Argentine species</article-title><source>Zookeys</source><day>13</day><month>7</month><year>2020</year><volume>948</volume><fpage>47</fpage><lpage>73</lpage><pub-id pub-id-type="doi">10.3897/zookeys.948.54618</pub-id></mixed-citation></tp:treatment-meta><tp:nomenclature><tp:taxon-name><object-id xmlns:xlink="http://www.w3.org/1999/xlink" content-type="arpha" xlink:type="simple">03243AED-DF51-59B1-B660-4182E4EE2FF9</object-id>
            <tp:taxon-name-part taxon-name-part-type="genus" reg="Hemiberlesia">Hemiberlesia</tp:taxon-name-part>
            <tp:taxon-name-part taxon-name-part-type="species" reg="ozolita">ozolita</tp:taxon-name-part>
            <object-id xmlns:xlink="http://www.w3.org/1999/xlink" content-type="zoobank" xlink:type="simple">http://zoobank.org/680825CA-8604-4D3C-9717-39B1AD53A423</object-id>
          </tp:taxon-name><tp:taxon-authority>Schneider, Claps, Wei, Normark &amp; Normark</tp:taxon-authority><tp:taxon-status xmlns:xlink="http://www.w3.org/1999/xlink" xlink:type="simple">sp. nov.</tp:taxon-status><xref ref-type="fig" rid="F5">Figs 5</xref><xref ref-type="fig" rid="F6">, 6</xref></tp:nomenclature><tp:treatment-sec sec-type="material" id="SECID0ECZAE"><title>Material examined.</title><p><bold><italic>Holotype</italic></bold>: Argentina • 1 adult female; Jujuy, Humahuaca, camino a Aparzo; <named-content xmlns:xlink="http://www.w3.org/1999/xlink" content-type="dwc:verbatimCoordinates" xlink:type="simple"><named-content content-type="geo-json" specific-use="{&#34;type&#34;:&#34;Point&#34;,&#34;coordinates&#34;:[-65.100000,-23.200000]}" id="NCID0EQZAE" xlink:type="simple">23.20S, 65.10W</named-content></named-content>; 14.II.2002; L. E. Claps, P. Zamudio, L. Díaz-Briz, P. Cabrera leg.; IFML, L. E. Claps catalog #22-02, #1091 (D0288D). <bold><italic>Paratypes</italic></bold>: Argentina • 1 adult female; same slide and same data as holotype; IFML (D0288D) • 1 adult female; same data as holotype; USNM (D0288C) • 1 adult female; same data as holotype; USNM (D0288G) • 1 adult female; same data as holotype; UMEC (D0288F) • 1 adult female; same data as holotype; UMEC (D0288H) • 1 adult female; same data as holotype; UMEC (D0288I) • 1 adult female; same data as holotype; UMEC (D0288J).</p></tp:treatment-sec><tp:treatment-sec sec-type="description" id="SECID0EYZAE"><title>Description</title><p>(<italic>N</italic> = 8). Adult female presumed to secrete scale cover, not pupillarial. Appearance in life not recorded. Slide-mounted adult female 770–1050 (median 910, holotype 990) μm long, 660–810 (median 780, holotype 810) μm wide; broadest at mesothorax. Body outline nearly circular; derm of prosoma becoming slightly sclerotized at full maturity (body length &gt; 1mm), otherwise derm membranous except for pygidium. Antennae simple, each with one spine-like seta; distance between antennae 120–180 (median 140) μm. Without disc <tp:taxon-name><tp:taxon-name-part taxon-name-part-type="genus" reg="Perivulvar"/><tp:taxon-name-part taxon-name-part-type="species" reg="pores">pores</tp:taxon-name-part></tp:taxon-name> near anterior or posterior spiracles. <bold><italic>Lobes</italic></bold>: Only L1 well developed, apically truncate, with one deep lateral notch; L2 and L3 represented by small unsclerotized points. <bold><italic>Paraphyses</italic></bold>: Interlobular spaces between L1 and L2 and between L2 and L3 each with 2 clavate paraphyses; first pair similar in length to L1 and second pair nearly 1/2 that length. <bold><italic>Plates</italic></bold>: All plates rather simple, roughly triangular in shape with minimal fringing, and shorter in length than L1. One, minute, simple pair between L1; 2 present between L1 and L2, each with 1–2 short lateral fringes; 3 present between L2 and L3, simple or with one lateral fringe; plates absent anterior of seta marking position of L3. <bold><italic>Ducts</italic></bold>: Dorsal pygidial macroducts of uniform size; 1 marginal macroduct present between median lobes, 30–37 (median 34) μm in length, surpassing posterior margin of anal opening; 3–5 (median 3.5) macroducts arising from space between L1 and L2 (abdominal segment VII), 10–16 (median 14) on abdominal segment VI, 13–24 (median 17) on abdominal segment V, with a total of 31–42 (median 34) dorsal macroducts on each side of pygidium. Clusters of pre-pygidial macroducts present on dorsal submargins, 11–17 (median 13) on each side of abdominal segment IV, 10–16 (median 12) on segment III, 8–11 (median 10) on segment II, fewer present up to mesothorax. Ventral microducts few; present on head and thorax in submarginal and submedial rows; present in submargins of abdominal segments I–VI. <bold><italic>Anal opening</italic></bold>: Oval, maximum diameter (length) 14–23 (median 20) μm, situated 20–31 (median 25) μm, approximately 3 anal lengths, anterior to base of L1. <bold><italic><tp:taxon-name><tp:taxon-name-part taxon-name-part-type="genus" reg="Perivulvar">Perivulvar</tp:taxon-name-part> <tp:taxon-name-part taxon-name-part-type="species" reg="pores">pores</tp:taxon-name-part></tp:taxon-name></italic></bold>: Absent.</p><fig id="F5" position="float" orientation="portrait"><object-id xmlns:xlink="http://www.w3.org/1999/xlink" content-type="doi" xlink:type="simple">10.3897/zookeys.948.54618.figure5</object-id><object-id xmlns:xlink="http://www.w3.org/1999/xlink" content-type="arpha" xlink:type="simple">6C2B720A-3287-5D87-A556-64C0A5F0C14B</object-id><label>Figure 5.</label><caption><p><italic><tp:taxon-name><tp:taxon-name-part taxon-name-part-type="genus" reg="Hemiberlesia">Hemiberlesia</tp:taxon-name-part> <tp:taxon-name-part taxon-name-part-type="species" reg="ozolita">ozolita</tp:taxon-name-part></tp:taxon-name></italic> sp. nov. Adult female, full body view, illustrated from a paratype (D0288C).</p></caption><graphic xmlns:xlink="http://www.w3.org/1999/xlink" xlink:href="zookeys-948-047-g005.jpg" position="float" orientation="portrait" xlink:type="simple" id="oo_431026.jpg"><uri content-type="original_file" xlink:type="simple">https://binary.pensoft.net/fig/431026</uri></graphic></fig></tp:treatment-sec><tp:treatment-sec sec-type="DNA sequences" id="SECID0E32AE"><title>DNA sequences.</title><p>DNA sequences of several loci of <italic><tp:taxon-name><tp:taxon-name-part taxon-name-part-type="genus" reg="Hemiberlesia">Hemiberlesia</tp:taxon-name-part> <tp:taxon-name-part taxon-name-part-type="species" reg="ozolita">ozolita</tp:taxon-name-part></tp:taxon-name></italic> sp. nov. have been published from one paratype (D0288C) and one other individual from the type series that was ground to powder during the preparation of DNA (D0288A): 28S, GenBank accession numbers <ext-link xmlns:xlink="http://www.w3.org/1999/xlink" ext-link-type="gen" xlink:href="MH933989.1" xlink:type="simple">MH933989.1</ext-link> (D0288C) and <ext-link xmlns:xlink="http://www.w3.org/1999/xlink" ext-link-type="gen" xlink:href="KY218997.1" xlink:type="simple">KY218997.1</ext-link> (D0288A); EF-1α, <ext-link xmlns:xlink="http://www.w3.org/1999/xlink" ext-link-type="gen" xlink:href="MH915719.1" xlink:type="simple">MH915719.1</ext-link> (D0288C) and <ext-link xmlns:xlink="http://www.w3.org/1999/xlink" ext-link-type="gen" xlink:href="KY221290.1" xlink:type="simple">KY221290.1</ext-link> (D0288A); COI-II, <ext-link xmlns:xlink="http://www.w3.org/1999/xlink" ext-link-type="gen" xlink:href="MH916225.1" xlink:type="simple">MH916225.1</ext-link> and <ext-link xmlns:xlink="http://www.w3.org/1999/xlink" ext-link-type="gen" xlink:href="MH916397.1" xlink:type="simple">MH916397.1</ext-link> (D0288C), <ext-link xmlns:xlink="http://www.w3.org/1999/xlink" ext-link-type="gen" xlink:href="GQ425001.1" xlink:type="simple">GQ425001.1</ext-link> (D0288A); 16S of primary endosymbiont (<italic><tp:taxon-name><tp:taxon-name-part taxon-name-part-type="genus" reg="Uzinura">Uzinura</tp:taxon-name-part> <tp:taxon-name-part taxon-name-part-type="species" reg="diaspidicola">diaspidicola</tp:taxon-name-part></tp:taxon-name></italic>), <ext-link xmlns:xlink="http://www.w3.org/1999/xlink" ext-link-type="gen" xlink:href="KY220099.1" xlink:type="simple">KY220099.1</ext-link>.</p><fig id="F6" position="float" orientation="portrait"><object-id xmlns:xlink="http://www.w3.org/1999/xlink" content-type="doi" xlink:type="simple">10.3897/zookeys.948.54618.figure6</object-id><object-id xmlns:xlink="http://www.w3.org/1999/xlink" content-type="arpha" xlink:type="simple">F5BAD4FC-3213-5EF3-A053-E19CFDEA455C</object-id><label>Figure 6.</label><caption><p><italic><tp:taxon-name><tp:taxon-name-part taxon-name-part-type="genus" reg="Hemiberlesia">Hemiberlesia</tp:taxon-name-part> <tp:taxon-name-part taxon-name-part-type="species" reg="ozolita">ozolita</tp:taxon-name-part></tp:taxon-name></italic> sp. nov. Adult female, expanded view of pygidium, illustrated from a paratype (D0288C).</p></caption><graphic xmlns:xlink="http://www.w3.org/1999/xlink" xlink:href="zookeys-948-047-g006.jpg" position="float" orientation="portrait" xlink:type="simple" id="oo_431027.jpg"><uri content-type="original_file" xlink:type="simple">https://binary.pensoft.net/fig/431027</uri></graphic></fig></tp:treatment-sec><tp:treatment-sec sec-type="Informal synonyms" id="SECID0EY5AE"><title>Informal synonyms.</title><p>Specimens from the type series and their endosymbionts have appeared in several published phylogenetic trees, and have been referred to variously as “<tp:taxon-name><tp:taxon-name-part taxon-name-part-type="genus" reg="Diaspidiotus">Diaspidiotus</tp:taxon-name-part></tp:taxon-name> sp undesc #1” (<xref ref-type="bibr" rid="B16">Morse and Normark 2006</xref>; <xref ref-type="bibr" rid="B19">Rugman-Jones et al. 2010</xref>), “<tp:taxon-name><tp:taxon-name-part taxon-name-part-type="genus" reg="Diaspidiotus">Diaspidiotus</tp:taxon-name-part></tp:taxon-name> sp nov 1” (<xref ref-type="bibr" rid="B1">Andersen et al. 2010</xref>), and “<tp:taxon-name><tp:taxon-name-part taxon-name-part-type="genus" reg="Hemiberlesia">Hemiberlesia</tp:taxon-name-part></tp:taxon-name> ud0288” (<xref ref-type="bibr" rid="B21">Schneider et al. 2018</xref>; <xref ref-type="bibr" rid="B18">Normark et al. 2019</xref>).</p></tp:treatment-sec><tp:treatment-sec sec-type="remarks" id="SECID0EFAAG"><title>Remarks.</title><p><italic><tp:taxon-name><tp:taxon-name-part taxon-name-part-type="genus" reg="Hemiberlesia">Hemiberlesia</tp:taxon-name-part> <tp:taxon-name-part taxon-name-part-type="species" reg="ozolita">ozolita</tp:taxon-name-part></tp:taxon-name></italic> sp. nov. is most similar to <italic><tp:taxon-name><tp:taxon-name-part taxon-name-part-type="genus" reg="Hemiberlesia">H.</tp:taxon-name-part> <tp:taxon-name-part taxon-name-part-type="species" reg="nothofagi">nothofagi</tp:taxon-name-part></tp:taxon-name></italic> Williams, but <italic><tp:taxon-name><tp:taxon-name-part taxon-name-part-type="genus" reg="Hemiberlesia">H.</tp:taxon-name-part> <tp:taxon-name-part taxon-name-part-type="species" reg="ozolita">ozolita</tp:taxon-name-part></tp:taxon-name></italic> sp. nov. is distinctive in having plates in the first space shorter than L1, 3 plates beyond L2, anal opening relatively small (&lt; 25 μm in diameter), 31–42 macroducts on each side of the pygidium, and groups of ventral submarginal microducts running from the pygidium to the thorax. In contrast, <italic><tp:taxon-name><tp:taxon-name-part taxon-name-part-type="genus" reg="Hemiberlesia">H.</tp:taxon-name-part> <tp:taxon-name-part taxon-name-part-type="species" reg="nothofagi">nothofagi</tp:taxon-name-part></tp:taxon-name></italic> has plates in the first space exceeding L1 in length, 6–7 plates beyond L2, a large anal opening (30 μm in diameter), about 26 pygidial macroducts per side, and few microducts present on the venter, not arranged in submarginal groups on thoracic and pre-pygidial segments. The new species is also similar to <italic><tp:taxon-name><tp:taxon-name-part taxon-name-part-type="genus" reg="Hemiberlesia">H.</tp:taxon-name-part> <tp:taxon-name-part taxon-name-part-type="species" reg="rapax">rapax</tp:taxon-name-part></tp:taxon-name></italic> except it has a much smaller anal opening and the pre-pygidial macroducts are longer, about as long as the pygidial macroducts.</p><p><italic><tp:taxon-name><tp:taxon-name-part taxon-name-part-type="genus" reg="Hemiberlesia">Hemiberlesia</tp:taxon-name-part> <tp:taxon-name-part taxon-name-part-type="species" reg="ozolita">ozolita</tp:taxon-name-part></tp:taxon-name></italic> sp. nov. constitutes the sister-lineage of a clade that includes all other sampled <italic><tp:taxon-name><tp:taxon-name-part taxon-name-part-type="genus" reg="Hemiberlesia">Hemiberlesia</tp:taxon-name-part></tp:taxon-name></italic> species and <italic><tp:taxon-name><tp:taxon-name-part taxon-name-part-type="genus" reg="Palinaspis">Palinaspis</tp:taxon-name-part> <tp:taxon-name-part taxon-name-part-type="species" reg="sordidata">sordidata</tp:taxon-name-part></tp:taxon-name></italic>, according to the phylogenetic estimate of <xref ref-type="bibr" rid="B21">Schneider et al. (2018)</xref>. The relatively small anal opening in this species is a trait shared in common with several other species formerly placed in <italic><tp:taxon-name><tp:taxon-name-part taxon-name-part-type="genus" reg="Abgrallaspis">Abgrallaspis</tp:taxon-name-part></tp:taxon-name></italic> that have since been transferred to <italic><tp:taxon-name><tp:taxon-name-part taxon-name-part-type="genus" reg="Hemiberlesia">Hemiberlesia</tp:taxon-name-part></tp:taxon-name></italic> (<xref ref-type="bibr" rid="B17">Normark et al. 2014</xref>), a decision supported by molecular evidence.</p></tp:treatment-sec><tp:treatment-sec sec-type="host" id="SECID0EXDAG"><title>Host plant.</title><p>Not recorded.</p></tp:treatment-sec><tp:treatment-sec sec-type="etymology" id="SECID0E3DAG"><title>Etymology.</title><p>The specific epithet is an adjective formed from the Greek terms <italic>ozotos</italic>, meaning branching, and <italic>litos</italic>, meaning simple, and is used to describe the distinctly simple pygidial plates of this species.</p></tp:treatment-sec><tp:treatment-sec sec-type="distribution" id="SECID0EGEAG"><title>Distribution.</title><p>Argentina (Jujuy).</p></tp:treatment-sec><ref-list><ref id="B16"><mixed-citation xmlns:xlink="http://www.w3.org/1999/xlink" xlink:type="simple"><person-group><name name-style="western"><surname>Morse</surname><given-names>GE</given-names></name><name name-style="western"><surname>Normark</surname><given-names>BB</given-names></name></person-group> (<year>2006</year>) <article-title>A molecular phylogenetic study of armoured scale insects (<tp:taxon-name><tp:taxon-name-part taxon-name-part-type="order">Hemiptera</tp:taxon-name-part></tp:taxon-name>: <tp:taxon-name><tp:taxon-name-part taxon-name-part-type="family">Diaspididae</tp:taxon-name-part></tp:taxon-name>).</article-title><source>Systematic Entomology</source><volume>31</volume>: <fpage>338</fpage>–<lpage>349</lpage>. <ext-link xlink:type="simple" ext-link-type="doi" xlink:href="10.1111/j.1365-3113.2005.00316.x">https://doi.org/10.1111/j.1365-3113.2005.00316.x</ext-link></mixed-citation></ref><ref id="B19"><mixed-citation xmlns:xlink="http://www.w3.org/1999/xlink" xlink:type="simple"><person-group><name name-style="western"><surname>Rugman-Jones</surname><given-names>PF</given-names></name><name name-style="western"><surname>Andersen</surname><given-names>JC</given-names></name><name name-style="western"><surname>Morse</surname><given-names>GE</given-names></name><name name-style="western"><surname>Normark</surname><given-names>BB</given-names></name><name name-style="western"><surname>Stouthamer</surname><given-names>R</given-names></name></person-group> (<year>2010</year>) <article-title>Molecular phylogenetic placement of the recently described armored scale insect <italic><tp:taxon-name><tp:taxon-name-part taxon-name-part-type="genus">Abgrallaspis</tp:taxon-name-part> <tp:taxon-name-part taxon-name-part-type="species">aguacatae</tp:taxon-name-part></tp:taxon-name></italic> and several congeners (<tp:taxon-name><tp:taxon-name-part taxon-name-part-type="order">Hemiptera</tp:taxon-name-part></tp:taxon-name>: <tp:taxon-name><tp:taxon-name-part taxon-name-part-type="family">Diaspididae</tp:taxon-name-part></tp:taxon-name>).</article-title><source>Annals of the Entomological Society of America</source><volume>103</volume>: <fpage>30</fpage>–<lpage>38</lpage>. <ext-link xlink:type="simple" ext-link-type="doi" xlink:href="10.1093/aesa/103.1.30">https://doi.org/10.1093/aesa/103.1.30</ext-link></mixed-citation></ref><ref id="B1"><mixed-citation xmlns:xlink="http://www.w3.org/1999/xlink" xlink:type="simple"><person-group><name name-style="western"><surname>Andersen</surname><given-names>JC</given-names></name><name name-style="western"><surname>Wu</surname><given-names>J</given-names></name><name name-style="western"><surname>Gruwell</surname><given-names>ME</given-names></name><name name-style="western"><surname>Gwiazdowski</surname><given-names>R</given-names></name><name name-style="western"><surname>Santana</surname><given-names>SE</given-names></name><name name-style="western"><surname>Feliciano</surname><given-names>NM</given-names></name><name name-style="western"><surname>Morse</surname><given-names>GE</given-names></name><name name-style="western"><surname>Normark</surname><given-names>BB</given-names></name></person-group> (<year>2010</year>) <article-title>A phylogenetic analysis of armored scale insects (<tp:taxon-name><tp:taxon-name-part taxon-name-part-type="order">Hemiptera</tp:taxon-name-part></tp:taxon-name>: <tp:taxon-name><tp:taxon-name-part taxon-name-part-type="family">Diaspididae</tp:taxon-name-part></tp:taxon-name>), based upon nuclear, mitochondrial, and endosymbiont gene sequences.</article-title><source>Molecular Phylogenetics and Evolution</source><volume>57</volume>: <fpage>992</fpage>–<lpage>1003</lpage>. <ext-link xlink:type="simple" ext-link-type="doi" xlink:href="10.1016/j.ympev.2010.05.002">https://doi.org/10.1016/j.ympev.2010.05.002</ext-link></mixed-citation></ref><ref id="B21"><mixed-citation xmlns:xlink="http://www.w3.org/1999/xlink" xlink:type="simple"><person-group><name name-style="western"><surname>Schneider</surname><given-names>SA</given-names></name><name name-style="western"><surname>Okusu</surname><given-names>A</given-names></name><name name-style="western"><surname>Normark</surname><given-names>BB</given-names></name></person-group> (<year>2018</year>) <article-title>Molecular phylogenetics of <tp:taxon-name><tp:taxon-name-part taxon-name-part-type="tribe">Aspidiotini</tp:taxon-name-part></tp:taxon-name> armored scale insects (<tp:taxon-name><tp:taxon-name-part taxon-name-part-type="order">Hemiptera</tp:taxon-name-part></tp:taxon-name>: <tp:taxon-name><tp:taxon-name-part taxon-name-part-type="family">Diaspididae</tp:taxon-name-part></tp:taxon-name>) reveals rampant paraphyly, curious species radiations, and multiple origins of association with <italic><tp:taxon-name><tp:taxon-name-part taxon-name-part-type="genus">Melissotarsus</tp:taxon-name-part></tp:taxon-name></italic> ants (<tp:taxon-name><tp:taxon-name-part taxon-name-part-type="order">Hymenoptera</tp:taxon-name-part></tp:taxon-name>: <tp:taxon-name><tp:taxon-name-part taxon-name-part-type="family">Formicidae</tp:taxon-name-part></tp:taxon-name>).</article-title><source>Molecular Phylogenetics and Evolution</source><volume>129</volume>: <fpage>291</fpage>–<lpage>303</lpage>. <ext-link xlink:type="simple" ext-link-type="doi" xlink:href="10.1016/j.ympev.2018.09.003">https://doi.org/10.1016/j.ympev.2018.09.003</ext-link></mixed-citation></ref><ref id="B18"><mixed-citation xmlns:xlink="http://www.w3.org/1999/xlink" xlink:type="simple"><person-group><name name-style="western"><surname>Normark</surname><given-names>BB</given-names></name><name name-style="western"><surname>Okusu</surname><given-names>A</given-names></name><name name-style="western"><surname>Morse</surname><given-names>GE</given-names></name><name name-style="western"><surname>Peterson</surname><given-names>DA</given-names></name><name name-style="western"><surname>Itioka</surname><given-names>T</given-names></name><name name-style="western"><surname>Schneider</surname><given-names>SA</given-names></name></person-group> (<year>2019</year>) <article-title>Phylogeny and classification of armored scale insects (<tp:taxon-name><tp:taxon-name-part taxon-name-part-type="order">Hemiptera</tp:taxon-name-part></tp:taxon-name>: <tp:taxon-name><tp:taxon-name-part taxon-name-part-type="above-genus">Coccomorpha</tp:taxon-name-part></tp:taxon-name>: <tp:taxon-name><tp:taxon-name-part taxon-name-part-type="family">Diaspididae</tp:taxon-name-part></tp:taxon-name>).</article-title><source>Zootaxa</source><volume>4616</volume>: <fpage>001</fpage>–<lpage>098</lpage>. <ext-link xlink:type="simple" ext-link-type="doi" xlink:href="10.11646/zootaxa.4616.1.1">https://doi.org/10.11646/zootaxa.4616.1.1</ext-link></mixed-citation></ref><ref id="B17"><mixed-citation xmlns:xlink="http://www.w3.org/1999/xlink" xlink:type="simple"><person-group><name name-style="western"><surname>Normark</surname><given-names>BB</given-names></name><name name-style="western"><surname>Morse</surname><given-names>GE</given-names></name><name name-style="western"><surname>Krewinski</surname><given-names>A</given-names></name><name name-style="western"><surname>Okusu</surname><given-names>A</given-names></name></person-group> (<year>2014</year>) <article-title>Armored scale insects (<tp:taxon-name><tp:taxon-name-part taxon-name-part-type="order">Hemiptera</tp:taxon-name-part></tp:taxon-name>: <tp:taxon-name><tp:taxon-name-part taxon-name-part-type="family">Diaspididae</tp:taxon-name-part></tp:taxon-name>) of San Lorenzo National Park, Panama, with descriptions of two new species.</article-title><source>Annals of the Entomological Society of America</source><volume>107</volume>: <fpage>37</fpage>–<lpage>49</lpage>. <ext-link xlink:type="simple" ext-link-type="doi" xlink:href="10.1603/AN13110">https://doi.org/10.1603/AN13110</ext-link></mixed-citation></ref></ref-list></tp:taxon-treatment>
