# Supplementary material for: Five new species of Aspidiotini (Hemiptera, Diaspididae, Aspidiotinae) from Argentina, with a key to Argentine species
Source: Zookeys. 2020 Jul 13;948:47–73. doi: 10.3897/zookeys.948.54618 (PMC7381435; doi:10.3897/zookeys.948.54618)
Supplement: XML Treatment for Melanaspis lilloi [file zookeys.948.54618-treatment4.xml]

<!DOCTYPE tp:taxon-treatment
  PUBLIC "-//TaxonX//DTD Taxonomic Treatment Publishing DTD v0 20100105//EN" "tax-treatment-NSO.dtd">
<tp:taxon-treatment xmlns:tp="http://www.plazi.org/taxpub"><tp:treatment-meta><kwd-group><label>Taxon classification</label><kwd><named-content xmlns:xlink="http://www.w3.org/1999/xlink" content-type="kingdom">Animalia</named-content></kwd><kwd><named-content xmlns:xlink="http://www.w3.org/1999/xlink" content-type="order">Hemiptera</named-content></kwd><kwd><named-content xmlns:xlink="http://www.w3.org/1999/xlink" content-type="family">Diaspididae</named-content></kwd></kwd-group><mixed-citation publication-type="journal"><person-group><name><surname>Schneider</surname><given-names>Scott A.</given-names></name><name><surname>Claps</surname><given-names>Lucia E.</given-names></name><name><surname>Wei</surname><given-names>Jiufeng</given-names></name><name><surname>Normark</surname><given-names>Roxanna D.</given-names></name><name><surname>Normark</surname><given-names>Benjamin B.</given-names></name></person-group><article-title>Five new species of <tp:taxon-name><tp:taxon-name-part taxon-name-part-type="tribe">Aspidiotini</tp:taxon-name-part></tp:taxon-name> (<tp:taxon-name><tp:taxon-name-part taxon-name-part-type="order">Hemiptera</tp:taxon-name-part></tp:taxon-name>, <tp:taxon-name><tp:taxon-name-part taxon-name-part-type="family">Diaspididae</tp:taxon-name-part></tp:taxon-name>, <tp:taxon-name><tp:taxon-name-part taxon-name-part-type="subfamily">Aspidiotinae</tp:taxon-name-part></tp:taxon-name>) from Argentina, with a key to Argentine species</article-title><source>Zookeys</source><day>13</day><month>7</month><year>2020</year><volume>948</volume><fpage>47</fpage><lpage>73</lpage><pub-id pub-id-type="doi">10.3897/zookeys.948.54618</pub-id></mixed-citation></tp:treatment-meta><tp:nomenclature><tp:taxon-name><object-id xmlns:xlink="http://www.w3.org/1999/xlink" content-type="arpha" xlink:type="simple">832068A3-4ABC-5387-87CB-BB5D16AE81F4</object-id>
            <tp:taxon-name-part taxon-name-part-type="genus" reg="Melanaspis">Melanaspis</tp:taxon-name-part>
            <tp:taxon-name-part taxon-name-part-type="species" reg="lilloi">lilloi</tp:taxon-name-part>
            <object-id xmlns:xlink="http://www.w3.org/1999/xlink" content-type="zoobank" xlink:type="simple">http://zoobank.org/1559ADD4-4074-4033-B94B-4B1E4441A974</object-id>
          </tp:taxon-name><tp:taxon-authority>Schneider, Claps, Wei, Normark &amp; Normark</tp:taxon-authority><tp:taxon-status xmlns:xlink="http://www.w3.org/1999/xlink" xlink:type="simple">sp. nov.</tp:taxon-status><xref ref-type="fig" rid="F7">Figs 7</xref><xref ref-type="fig" rid="F8">, 8</xref></tp:nomenclature><tp:treatment-sec sec-type="material" id="SECID0E3FAG"><title>Material examined.</title><p><bold><italic>Holotype</italic></bold>: Argentina • 1 adult female; Jujuy, 30 km N Humahuaca; <named-content xmlns:xlink="http://www.w3.org/1999/xlink" content-type="dwc:verbatimCoordinates" xlink:type="simple"><named-content content-type="geo-json" specific-use="{&#34;type&#34;:&#34;Point&#34;,&#34;coordinates&#34;:[-65.390000,-22.970000]}" id="NCID0EKGAG" xlink:type="simple">22.97S, 65.39W</named-content></named-content>; 12.II.2002; L. E. Claps, P. Zamudio, L. Diaz-Briz, &amp; P. Cabrera leg.; IFML, L. E. Claps catalog #5-02, #1092 (D0275L). <bold><italic>Paratypes</italic></bold>: Argentina • 3 adult females; same data as holotype; USNM (D0275H) • 1 adult female; same data as holotype; USNM (D0275G) • 1 adult female; same data as holotype; USNM (D0275K) • 4 adult females; same data as holotype; UMEC (D0275I) • 1 adult female; same data as holotype; UMEC (D0275M) • 4 adult females; same data as holotype; IFML (D0275J) • 1 adult female; Jujuy, Humahuaca, entrada a Iruya; 22.997S, 65.356W; 12.II.2002; L. E. Claps, P. Zamudio, L. Diaz-Briz, &amp; P. Cabrera leg.; IFML, L. E. Claps catalog #15-02 (D0297C).</p><fig id="F7" position="float" orientation="portrait"><object-id xmlns:xlink="http://www.w3.org/1999/xlink" content-type="doi" xlink:type="simple">10.3897/zookeys.948.54618.figure7</object-id><object-id xmlns:xlink="http://www.w3.org/1999/xlink" content-type="arpha" xlink:type="simple">314FCD7F-90DD-568E-AA1D-D5F7FB92311B</object-id><label>Figure 7.</label><caption><p><italic><tp:taxon-name><tp:taxon-name-part taxon-name-part-type="genus" reg="Melanaspis">Melanaspis</tp:taxon-name-part> <tp:taxon-name-part taxon-name-part-type="species" reg="lilloi">lilloi</tp:taxon-name-part></tp:taxon-name></italic> sp. nov. Adult female, full body view, illustrated from the holotype (D0275L).</p></caption><graphic xmlns:xlink="http://www.w3.org/1999/xlink" xlink:href="zookeys-948-047-g007.jpg" position="float" orientation="portrait" xlink:type="simple" id="oo_431028.jpg"><uri content-type="original_file" xlink:type="simple">https://binary.pensoft.net/fig/431028</uri></graphic></fig></tp:treatment-sec><tp:treatment-sec sec-type="description" id="SECID0EKHAG"><title>Description</title><p>(<italic>N</italic> = 16). Adult female presumed to secrete scale cover, not pupillarial. Appearance in life not recorded. Slide-mounted adult female 930–1610 (median 1350, holotype 1610) μm long, 820–1350 (median 1160, holotype 1330) μm wide; broadest near mesothorax. Body outline turbinate. Derm membranous throughout at maturity except for pygidium, which has characteristic dorsal sclerotized areas; sclerotization of these areas unusually heavy, such that paraphyses and basal scleroses of lobes difficult to discern clearly on some specimens. Antennae, simple, each with 1 long seta, distance between antennae 200–330 μm (median 260). Without disc <tp:taxon-name><tp:taxon-name-part taxon-name-part-type="genus" reg="Perivulvar"/><tp:taxon-name-part taxon-name-part-type="species" reg="pores">pores</tp:taxon-name-part></tp:taxon-name> near spiracles. <bold><italic>Lobes</italic></bold>: With 4 pairs of well-developed pygidial lobes, L1–L3 apically rounded and L4 truncate or pointed, notches absent from lobes; L1 slightly wider than long, median lobes separated by narrow space 0.15 times width of L1, with basal sclerosis about 1/2 width of L1 arising from mesal edge; L2 and L3 similar in size and shape, shorter and broader than L1; L4 somewhat variable in shape, truncate or with sloping edges. <bold><italic>Paraphyses</italic></bold>: Short and clavate, scarcely longer than L1; absent between L1, paraphysis formula 2-2-3 or 2-2-4; 1 interlobular paraphysis near outer corner of L1, 1 attached to inner corner of L2, 1 in interlobular space between L2 and L3, 1 attached to inner and outer corners of L3, 1 narrow paraphysis attached to inner corner of L4 and 2–3 narrow paraphyses in interlobular space between L3 and L4, these often fused into a single complex mass and difficult to count; several paraphysis-like sclerotizations surrounding macroduct orifices present beyond L4. <bold><italic>Plates</italic></bold>: Apparently absent. <bold><italic>Ducts</italic></bold>: Dorsal pygidial macroducts of 1-barred type, nearly uniform in size, with minute orifices and long slender ducts, most arranged in distinct furrows between sclerotized areas arising from interlobular spaces; 1 submarginal macroduct orifice immediately anterior to each L1, with ducts extending beyond posterior margin of anal opening; 10–21 (median 16) duct orifices in furrow of first space, originating between L1 and L2 and extending in elongate cluster anteriorly 60–85% of distance to anus, each duct about 120–130 μm in length; 18–40 (median 29) in furrow of second space, originating between L2 and L3 and extending anteriorly to a point laterad or anterolaterad of anus; 3–9 (median 6) on sclerotized area arising from L3; 2–24 (median 15) in furrow of third space, originating between L3 and L4 and extending anteriorly to a point anterolaterad of anus; duct orifices in furrows of second and third spaces membranous, especially towards anterolateral corner of furrow, or surrounded by partial or complete sclerotized ring, especially near posterior end and along medial margin of furrow; submedial clusters of dorsal macroducts present on each pre-pygidial abdominal segment, shorter and narrower than pygidial ducts. Ventral pygidial microducts similar to dorsal macroducts in size and shape and similarly arranged in rows on segments V–VII, 21–44 (median 33) on each side; ventral duct orifices on segment V each surrounded by conspicuous sclerotized ring, degree of sclerotization decreasing towards anterolateral corner of segment; microducts also distributed along head, thorax, and pre-pygidial margins, as well as rows extending from marginal area toward each spiracle. <bold><italic>Anal opening</italic></bold>: Oval, 20–28 (median 24) μm long, positioned 3.5–6.3 (median 4.6) anal lengths (85–124, median 107 μm) from base of L1, near midpoint of pygidium. <bold><italic><tp:taxon-name><tp:taxon-name-part taxon-name-part-type="genus" reg="Perivulvar">Perivulvar</tp:taxon-name-part> <tp:taxon-name-part taxon-name-part-type="species" reg="pores">pores</tp:taxon-name-part></tp:taxon-name></italic></bold>: Absent.</p><fig id="F8" position="float" orientation="portrait"><object-id xmlns:xlink="http://www.w3.org/1999/xlink" content-type="doi" xlink:type="simple">10.3897/zookeys.948.54618.figure8</object-id><object-id xmlns:xlink="http://www.w3.org/1999/xlink" content-type="arpha" xlink:type="simple">9E959A4A-5191-5263-8F26-F18A1E528362</object-id><label>Figure 8.</label><caption><p><italic><tp:taxon-name><tp:taxon-name-part taxon-name-part-type="genus" reg="Melanaspis">Melanaspis</tp:taxon-name-part> <tp:taxon-name-part taxon-name-part-type="species" reg="lilloi">lilloi</tp:taxon-name-part></tp:taxon-name></italic> sp. nov. Adult female, expanded view of pygidium, illustrated from the holotype (D0275L).</p></caption><graphic xmlns:xlink="http://www.w3.org/1999/xlink" xlink:href="zookeys-948-047-g008.jpg" position="float" orientation="portrait" xlink:type="simple" id="oo_431029.jpg"><uri content-type="original_file" xlink:type="simple">https://binary.pensoft.net/fig/431029</uri></graphic></fig></tp:treatment-sec><tp:treatment-sec sec-type="DNA sequences" id="SECID0EOJAG"><title>DNA sequences.</title><p>Several DNA sequences of <italic><tp:taxon-name><tp:taxon-name-part taxon-name-part-type="genus" reg="Melanaspis">Melanaspis</tp:taxon-name-part> <tp:taxon-name-part taxon-name-part-type="species" reg="lilloi">lilloi</tp:taxon-name-part></tp:taxon-name></italic> sp. nov. have been published, including fragments of 4 loci from a paratype (D0275G): 28S, GenBank accession number <ext-link xmlns:xlink="http://www.w3.org/1999/xlink" ext-link-type="gen" xlink:href="KY218989.1" xlink:type="simple">KY218989.1</ext-link>; EF-1α, <ext-link xmlns:xlink="http://www.w3.org/1999/xlink" ext-link-type="gen" xlink:href="MH915714.1" xlink:type="simple">MH915714.1</ext-link> and <ext-link xmlns:xlink="http://www.w3.org/1999/xlink" ext-link-type="gen" xlink:href="KY221286.1" xlink:type="simple">KY221286.1</ext-link>; CAD, <ext-link xmlns:xlink="http://www.w3.org/1999/xlink" ext-link-type="gen" xlink:href="MH915988.1" xlink:type="simple">MH915988.1</ext-link>; and COI-II, <ext-link xmlns:xlink="http://www.w3.org/1999/xlink" ext-link-type="gen" xlink:href="KY22069.1" xlink:type="simple">KY22069.1</ext-link> and <ext-link xmlns:xlink="http://www.w3.org/1999/xlink" ext-link-type="gen" xlink:href="MH916394.1" xlink:type="simple">MH916394.1</ext-link>. DNA sequences have also been published for other members of the type series that were ground to powder during DNA preparation; these include sequences of 28S (D0275D, <ext-link xmlns:xlink="http://www.w3.org/1999/xlink" ext-link-type="gen" xlink:href="DQ145363.2" xlink:type="simple">DQ145363.2</ext-link>; D0297A, <ext-link xmlns:xlink="http://www.w3.org/1999/xlink" ext-link-type="gen" xlink:href="DQ145362.2" xlink:type="simple">DQ145362.2</ext-link> and <ext-link xmlns:xlink="http://www.w3.org/1999/xlink" ext-link-type="gen" xlink:href="KY219142.1" xlink:type="simple">KY219142.1</ext-link>), EF-1α (D0275D, <ext-link xmlns:xlink="http://www.w3.org/1999/xlink" ext-link-type="gen" xlink:href="DQ145475.1" xlink:type="simple">DQ145475.1</ext-link>; D0297A, <ext-link xmlns:xlink="http://www.w3.org/1999/xlink" ext-link-type="gen" xlink:href="DQ145474.1" xlink:type="simple">DQ145474.1</ext-link> and <ext-link xmlns:xlink="http://www.w3.org/1999/xlink" ext-link-type="gen" xlink:href="KY221295.1" xlink:type="simple">KY221295.1</ext-link>), and COI-II (D0275, <ext-link xmlns:xlink="http://www.w3.org/1999/xlink" ext-link-type="gen" xlink:href="GQ445417.1" xlink:type="simple">GQ445417.1</ext-link>; D0297A, <ext-link xmlns:xlink="http://www.w3.org/1999/xlink" ext-link-type="gen" xlink:href="GQ425005.1" xlink:type="simple">GQ425005.1</ext-link>). DNA sequences of the primary bacterial endosymbiont, <italic><tp:taxon-name><tp:taxon-name-part taxon-name-part-type="genus" reg="Uzinura">Uzinura</tp:taxon-name-part> <tp:taxon-name-part taxon-name-part-type="species" reg="diaspidicola">diaspidicola</tp:taxon-name-part></tp:taxon-name></italic>, of <italic><tp:taxon-name><tp:taxon-name-part taxon-name-part-type="genus" reg="Melanaspis">M.</tp:taxon-name-part> <tp:taxon-name-part taxon-name-part-type="species" reg="lilloi">lilloi</tp:taxon-name-part></tp:taxon-name></italic> sp. nov. have also been published for ground-up individuals of the type series, including fragments of 16S rDNA (D0275, <ext-link xmlns:xlink="http://www.w3.org/1999/xlink" ext-link-type="gen" xlink:href="DQ133558.1" xlink:type="simple">DQ133558.1</ext-link> and <ext-link xmlns:xlink="http://www.w3.org/1999/xlink" ext-link-type="gen" xlink:href="DQ868836.1" xlink:type="simple">DQ868836.1</ext-link>; D0297A, <ext-link xmlns:xlink="http://www.w3.org/1999/xlink" ext-link-type="gen" xlink:href="GQ424858.1" xlink:type="simple">GQ424858.1</ext-link>) and 23S rDNA (D0275, <ext-link xmlns:xlink="http://www.w3.org/1999/xlink" ext-link-type="gen" xlink:href="DQ873248.1" xlink:type="simple">DQ873248.1</ext-link>).</p></tp:treatment-sec><tp:treatment-sec sec-type="Informal synonyms" id="SECID0EPNAG"><title>Informal synonyms.</title><p>Specimens from the type series have appeared in several published phylogenetic trees, and have been referred to variously as “<tp:taxon-name><tp:taxon-name-part taxon-name-part-type="genus" reg="Melanaspis">Melanaspis</tp:taxon-name-part></tp:taxon-name> sp. nov.” (<xref ref-type="bibr" rid="B12">Gruwell et al. 2005</xref>) “<tp:taxon-name><tp:taxon-name-part taxon-name-part-type="genus" reg="Melanaspis">Melanaspis</tp:taxon-name-part></tp:taxon-name> sp undesc #2” and “<tp:taxon-name><tp:taxon-name-part taxon-name-part-type="genus" reg="Melanaspis">Melanaspis</tp:taxon-name-part></tp:taxon-name> sp undesc #3” (<xref ref-type="bibr" rid="B11">Gruwell et al. 2007</xref>; <xref ref-type="bibr" rid="B16">Morse and Normark 2006</xref>; <xref ref-type="bibr" rid="B19">Rugman-Jones et al. 2010</xref>), “<tp:taxon-name><tp:taxon-name-part taxon-name-part-type="genus" reg="Melanaspis">Melanaspis</tp:taxon-name-part></tp:taxon-name> sp. undesc.” (<xref ref-type="bibr" rid="B13">Gruwell et al. 2009</xref>), “<tp:taxon-name><tp:taxon-name-part taxon-name-part-type="genus" reg="Melanaspis">Melanaspis</tp:taxon-name-part></tp:taxon-name> sp nov 1” and “<tp:taxon-name><tp:taxon-name-part taxon-name-part-type="genus" reg="Melanaspis">Melanaspis</tp:taxon-name-part></tp:taxon-name> sp nov 2” (<xref ref-type="bibr" rid="B1">Andersen et al. 2010</xref>), and “<tp:taxon-name><tp:taxon-name-part taxon-name-part-type="genus" reg="Melanaspis">Melanaspis</tp:taxon-name-part></tp:taxon-name> ud0276” (<xref ref-type="bibr" rid="B21">Schneider et al. 2018</xref>; <xref ref-type="bibr" rid="B18">Normark et al. 2019</xref>).</p></tp:treatment-sec><tp:treatment-sec sec-type="remarks" id="SECID0E6PAG"><title>Remarks.</title><p>This species is very similar to <italic><tp:taxon-name><tp:taxon-name-part taxon-name-part-type="genus" reg="Melanaspis">M.</tp:taxon-name-part> <tp:taxon-name-part taxon-name-part-type="species" reg="targionoides">targionoides</tp:taxon-name-part></tp:taxon-name></italic> sp. nov. The diagnosis and affinities of <italic><tp:taxon-name><tp:taxon-name-part taxon-name-part-type="genus" reg="Melanaspis">M.</tp:taxon-name-part> <tp:taxon-name-part taxon-name-part-type="species" reg="lilloi">lilloi</tp:taxon-name-part></tp:taxon-name></italic> sp. nov. are discussed below under the remarks for <italic><tp:taxon-name><tp:taxon-name-part taxon-name-part-type="genus" reg="Melanaspis">M.</tp:taxon-name-part> <tp:taxon-name-part taxon-name-part-type="species" reg="targionoides">targionoides</tp:taxon-name-part></tp:taxon-name></italic> sp. nov.</p></tp:treatment-sec><tp:treatment-sec sec-type="host" id="SECID0EGRAG"><title>Host plant.</title><p>Not recorded.</p></tp:treatment-sec><tp:treatment-sec sec-type="etymology" id="SECID0ELRAG"><title>Etymology.</title><p>The specific epithet is a noun in the genitive case, meaning “of Lillo”. It honors the Instituto Miguel Lillo, academic home of Lucia Claps and the other scientists who first collected the species described in this manuscript.</p></tp:treatment-sec><tp:treatment-sec sec-type="distribution" id="SECID0EQRAG"><title>Distribution.</title><p>Argentina (Jujuy).</p></tp:treatment-sec><ref-list><ref id="B12"><mixed-citation xmlns:xlink="http://www.w3.org/1999/xlink" xlink:type="simple"><person-group><name name-style="western"><surname>Gruwell</surname><given-names>ME</given-names></name><name name-style="western"><surname>von Dohlen</surname><given-names>CD</given-names></name><name name-style="western"><surname>Patch</surname><given-names>K</given-names></name><name name-style="western"><surname>Normark</surname><given-names>BB</given-names></name></person-group> (<year>2005</year>) Preliminary PCR survey of bacteria associated with scale insects (<tp:taxon-name><tp:taxon-name-part taxon-name-part-type="order">Hemiptera</tp:taxon-name-part></tp:taxon-name>: <tp:taxon-name><tp:taxon-name-part taxon-name-part-type="superfamily">Coccoidea</tp:taxon-name-part></tp:taxon-name>). In: Erkılıç LB, Kaydan MB (Eds) Proceedings of the Tenth International Symposium on Scale Insect Studies. Scientific and Technical Research Council of Turkey, Ankara, Adana, Turkey, 101–116 pp.</mixed-citation></ref><ref id="B11"><mixed-citation xmlns:xlink="http://www.w3.org/1999/xlink" xlink:type="simple"><person-group><name name-style="western"><surname>Gruwell</surname><given-names>ME</given-names></name><name name-style="western"><surname>Morse</surname><given-names>GE</given-names></name><name name-style="western"><surname>Normark</surname><given-names>BB</given-names></name></person-group> (<year>2007</year>) <article-title>Phylogenetic congruence of armored scale insects (<tp:taxon-name><tp:taxon-name-part taxon-name-part-type="order">Hemiptera</tp:taxon-name-part></tp:taxon-name>: <tp:taxon-name><tp:taxon-name-part taxon-name-part-type="family">Diaspididae</tp:taxon-name-part></tp:taxon-name>) and their primary endosymbionts from the phylum <tp:taxon-name><tp:taxon-name-part taxon-name-part-type="phylum">Bacteroidetes</tp:taxon-name-part></tp:taxon-name>.</article-title><source>Molecular Phylogenetics and Evolution</source><volume>44</volume>: <fpage>267</fpage>–<lpage>280</lpage>. <ext-link xlink:type="simple" ext-link-type="doi" xlink:href="10.1016/j.ympev.2007.01.014">https://doi.org/10.1016/j.ympev.2007.01.014</ext-link></mixed-citation></ref><ref id="B16"><mixed-citation xmlns:xlink="http://www.w3.org/1999/xlink" xlink:type="simple"><person-group><name name-style="western"><surname>Morse</surname><given-names>GE</given-names></name><name name-style="western"><surname>Normark</surname><given-names>BB</given-names></name></person-group> (<year>2006</year>) <article-title>A molecular phylogenetic study of armoured scale insects (<tp:taxon-name><tp:taxon-name-part taxon-name-part-type="order">Hemiptera</tp:taxon-name-part></tp:taxon-name>: <tp:taxon-name><tp:taxon-name-part taxon-name-part-type="family">Diaspididae</tp:taxon-name-part></tp:taxon-name>).</article-title><source>Systematic Entomology</source><volume>31</volume>: <fpage>338</fpage>–<lpage>349</lpage>. <ext-link xlink:type="simple" ext-link-type="doi" xlink:href="10.1111/j.1365-3113.2005.00316.x">https://doi.org/10.1111/j.1365-3113.2005.00316.x</ext-link></mixed-citation></ref><ref id="B19"><mixed-citation xmlns:xlink="http://www.w3.org/1999/xlink" xlink:type="simple"><person-group><name name-style="western"><surname>Rugman-Jones</surname><given-names>PF</given-names></name><name name-style="western"><surname>Andersen</surname><given-names>JC</given-names></name><name name-style="western"><surname>Morse</surname><given-names>GE</given-names></name><name name-style="western"><surname>Normark</surname><given-names>BB</given-names></name><name name-style="western"><surname>Stouthamer</surname><given-names>R</given-names></name></person-group> (<year>2010</year>) <article-title>Molecular phylogenetic placement of the recently described armored scale insect <italic><tp:taxon-name><tp:taxon-name-part taxon-name-part-type="genus">Abgrallaspis</tp:taxon-name-part> <tp:taxon-name-part taxon-name-part-type="species">aguacatae</tp:taxon-name-part></tp:taxon-name></italic> and several congeners (<tp:taxon-name><tp:taxon-name-part taxon-name-part-type="order">Hemiptera</tp:taxon-name-part></tp:taxon-name>: <tp:taxon-name><tp:taxon-name-part taxon-name-part-type="family">Diaspididae</tp:taxon-name-part></tp:taxon-name>).</article-title><source>Annals of the Entomological Society of America</source><volume>103</volume>: <fpage>30</fpage>–<lpage>38</lpage>. <ext-link xlink:type="simple" ext-link-type="doi" xlink:href="10.1093/aesa/103.1.30">https://doi.org/10.1093/aesa/103.1.30</ext-link></mixed-citation></ref><ref id="B13"><mixed-citation xmlns:xlink="http://www.w3.org/1999/xlink" xlink:type="simple"><person-group><name name-style="western"><surname>Gruwell</surname><given-names>ME</given-names></name><name name-style="western"><surname>Wu</surname><given-names>J</given-names></name><name name-style="western"><surname>Normark</surname><given-names>BB</given-names></name></person-group> (<year>2009</year>) <article-title>Diversity and phylogeny of <italic><tp:taxon-name><tp:taxon-name-part taxon-name-part-type="genus">Cardinium</tp:taxon-name-part></tp:taxon-name></italic> (<tp:taxon-name><tp:taxon-name-part taxon-name-part-type="phylum">Bacteroidetes</tp:taxon-name-part></tp:taxon-name>) in armored scale insects (<tp:taxon-name><tp:taxon-name-part taxon-name-part-type="order">Hemiptera</tp:taxon-name-part></tp:taxon-name>: <tp:taxon-name><tp:taxon-name-part taxon-name-part-type="family">Diaspididae</tp:taxon-name-part></tp:taxon-name>).</article-title><source>Annals of the Entomological Society of America</source><volume>102</volume>: <fpage>1050</fpage>–<lpage>1061</lpage>. <ext-link xlink:type="simple" ext-link-type="doi" xlink:href="10.1603/008.102.0613">https://doi.org/10.1603/008.102.0613</ext-link></mixed-citation></ref><ref id="B1"><mixed-citation xmlns:xlink="http://www.w3.org/1999/xlink" xlink:type="simple"><person-group><name name-style="western"><surname>Andersen</surname><given-names>JC</given-names></name><name name-style="western"><surname>Wu</surname><given-names>J</given-names></name><name name-style="western"><surname>Gruwell</surname><given-names>ME</given-names></name><name name-style="western"><surname>Gwiazdowski</surname><given-names>R</given-names></name><name name-style="western"><surname>Santana</surname><given-names>SE</given-names></name><name name-style="western"><surname>Feliciano</surname><given-names>NM</given-names></name><name name-style="western"><surname>Morse</surname><given-names>GE</given-names></name><name name-style="western"><surname>Normark</surname><given-names>BB</given-names></name></person-group> (<year>2010</year>) <article-title>A phylogenetic analysis of armored scale insects (<tp:taxon-name><tp:taxon-name-part taxon-name-part-type="order">Hemiptera</tp:taxon-name-part></tp:taxon-name>: <tp:taxon-name><tp:taxon-name-part taxon-name-part-type="family">Diaspididae</tp:taxon-name-part></tp:taxon-name>), based upon nuclear, mitochondrial, and endosymbiont gene sequences.</article-title><source>Molecular Phylogenetics and Evolution</source><volume>57</volume>: <fpage>992</fpage>–<lpage>1003</lpage>. <ext-link xlink:type="simple" ext-link-type="doi" xlink:href="10.1016/j.ympev.2010.05.002">https://doi.org/10.1016/j.ympev.2010.05.002</ext-link></mixed-citation></ref><ref id="B21"><mixed-citation xmlns:xlink="http://www.w3.org/1999/xlink" xlink:type="simple"><person-group><name name-style="western"><surname>Schneider</surname><given-names>SA</given-names></name><name name-style="western"><surname>Okusu</surname><given-names>A</given-names></name><name name-style="western"><surname>Normark</surname><given-names>BB</given-names></name></person-group> (<year>2018</year>) <article-title>Molecular phylogenetics of <tp:taxon-name><tp:taxon-name-part taxon-name-part-type="tribe">Aspidiotini</tp:taxon-name-part></tp:taxon-name> armored scale insects (<tp:taxon-name><tp:taxon-name-part taxon-name-part-type="order">Hemiptera</tp:taxon-name-part></tp:taxon-name>: <tp:taxon-name><tp:taxon-name-part taxon-name-part-type="family">Diaspididae</tp:taxon-name-part></tp:taxon-name>) reveals rampant paraphyly, curious species radiations, and multiple origins of association with <italic><tp:taxon-name><tp:taxon-name-part taxon-name-part-type="genus">Melissotarsus</tp:taxon-name-part></tp:taxon-name></italic> ants (<tp:taxon-name><tp:taxon-name-part taxon-name-part-type="order">Hymenoptera</tp:taxon-name-part></tp:taxon-name>: <tp:taxon-name><tp:taxon-name-part taxon-name-part-type="family">Formicidae</tp:taxon-name-part></tp:taxon-name>).</article-title><source>Molecular Phylogenetics and Evolution</source><volume>129</volume>: <fpage>291</fpage>–<lpage>303</lpage>. <ext-link xlink:type="simple" ext-link-type="doi" xlink:href="10.1016/j.ympev.2018.09.003">https://doi.org/10.1016/j.ympev.2018.09.003</ext-link></mixed-citation></ref><ref id="B18"><mixed-citation xmlns:xlink="http://www.w3.org/1999/xlink" xlink:type="simple"><person-group><name name-style="western"><surname>Normark</surname><given-names>BB</given-names></name><name name-style="western"><surname>Okusu</surname><given-names>A</given-names></name><name name-style="western"><surname>Morse</surname><given-names>GE</given-names></name><name name-style="western"><surname>Peterson</surname><given-names>DA</given-names></name><name name-style="western"><surname>Itioka</surname><given-names>T</given-names></name><name name-style="western"><surname>Schneider</surname><given-names>SA</given-names></name></person-group> (<year>2019</year>) <article-title>Phylogeny and classification of armored scale insects (<tp:taxon-name><tp:taxon-name-part taxon-name-part-type="order">Hemiptera</tp:taxon-name-part></tp:taxon-name>: <tp:taxon-name><tp:taxon-name-part taxon-name-part-type="above-genus">Coccomorpha</tp:taxon-name-part></tp:taxon-name>: <tp:taxon-name><tp:taxon-name-part taxon-name-part-type="family">Diaspididae</tp:taxon-name-part></tp:taxon-name>).</article-title><source>Zootaxa</source><volume>4616</volume>: <fpage>001</fpage>–<lpage>098</lpage>. <ext-link xlink:type="simple" ext-link-type="doi" xlink:href="10.11646/zootaxa.4616.1.1">https://doi.org/10.11646/zootaxa.4616.1.1</ext-link></mixed-citation></ref></ref-list></tp:taxon-treatment>
