# Supplementary material for: Five new species of Aspidiotini (Hemiptera, Diaspididae, Aspidiotinae) from Argentina, with a key to Argentine species
Source: Zookeys. 2020 Jul 13;948:47–73. doi: 10.3897/zookeys.948.54618 (PMC7381435; doi:10.3897/zookeys.948.54618)
Supplement: XML Treatment for Melanaspis targionoides [file zookeys.948.54618-treatment5.xml]

<!DOCTYPE tp:taxon-treatment
  PUBLIC "-//TaxonX//DTD Taxonomic Treatment Publishing DTD v0 20100105//EN" "tax-treatment-NSO.dtd">
<tp:taxon-treatment xmlns:tp="http://www.plazi.org/taxpub"><tp:treatment-meta><kwd-group><label>Taxon classification</label><kwd><named-content xmlns:xlink="http://www.w3.org/1999/xlink" content-type="kingdom">Animalia</named-content></kwd><kwd><named-content xmlns:xlink="http://www.w3.org/1999/xlink" content-type="order">Hemiptera</named-content></kwd><kwd><named-content xmlns:xlink="http://www.w3.org/1999/xlink" content-type="family">Diaspididae</named-content></kwd></kwd-group><mixed-citation publication-type="journal"><person-group><name><surname>Schneider</surname><given-names>Scott A.</given-names></name><name><surname>Claps</surname><given-names>Lucia E.</given-names></name><name><surname>Wei</surname><given-names>Jiufeng</given-names></name><name><surname>Normark</surname><given-names>Roxanna D.</given-names></name><name><surname>Normark</surname><given-names>Benjamin B.</given-names></name></person-group><article-title>Five new species of <tp:taxon-name><tp:taxon-name-part taxon-name-part-type="tribe">Aspidiotini</tp:taxon-name-part></tp:taxon-name> (<tp:taxon-name><tp:taxon-name-part taxon-name-part-type="order">Hemiptera</tp:taxon-name-part></tp:taxon-name>, <tp:taxon-name><tp:taxon-name-part taxon-name-part-type="family">Diaspididae</tp:taxon-name-part></tp:taxon-name>, <tp:taxon-name><tp:taxon-name-part taxon-name-part-type="subfamily">Aspidiotinae</tp:taxon-name-part></tp:taxon-name>) from Argentina, with a key to Argentine species</article-title><source>Zookeys</source><day>13</day><month>7</month><year>2020</year><volume>948</volume><fpage>47</fpage><lpage>73</lpage><pub-id pub-id-type="doi">10.3897/zookeys.948.54618</pub-id></mixed-citation></tp:treatment-meta><tp:nomenclature><tp:taxon-name><object-id xmlns:xlink="http://www.w3.org/1999/xlink" content-type="arpha" xlink:type="simple">902F2FF5-AE8A-515F-A80E-3A9C9DF0EEA3</object-id>
            <tp:taxon-name-part taxon-name-part-type="genus" reg="Melanaspis">Melanaspis</tp:taxon-name-part>
            <tp:taxon-name-part taxon-name-part-type="species" reg="targionoides">targionoides</tp:taxon-name-part>
            <object-id xmlns:xlink="http://www.w3.org/1999/xlink" content-type="zoobank" xlink:type="simple">http://zoobank.org/2416C2B7-1A4F-40E7-BEE3-18536816FF23</object-id>
          </tp:taxon-name><tp:taxon-authority>Schneider, Claps, Wei, Normark &amp; Normark</tp:taxon-authority><tp:taxon-status xmlns:xlink="http://www.w3.org/1999/xlink" xlink:type="simple">sp. nov.</tp:taxon-status><xref ref-type="fig" rid="F9">Figs 9</xref><xref ref-type="fig" rid="F10">, 10</xref></tp:nomenclature><tp:treatment-sec sec-type="material" id="SECID0EGTAG"><title>Material examined.</title><p><bold><italic>Holotype</italic></bold>: Argentina • 1 adult female; Jujuy, entre Maimará &amp; Tilcara; <named-content xmlns:xlink="http://www.w3.org/1999/xlink" content-type="dwc:verbatimCoordinates" xlink:type="simple"><named-content content-type="geo-json" specific-use="{&#34;type&#34;:&#34;Point&#34;,&#34;coordinates&#34;:[-65.408000,-23.586000]}" id="NCID0EUTAG" xlink:type="simple">23.586S, 65.408W</named-content></named-content>; 13.II.2002; L. E. Claps, P. Zamudio, L. Diaz-Briz, &amp; P. Cabrera leg.; IFML, L. E. Claps catalog #20-02, #1092 (D0272C). <bold><italic>Paratypes</italic></bold>: Argentina • 1 adult female; same data as holotype; UMEC (D0272E) • 1 adult female; same data as holotype; UMEC (D0272F) • 4 adult females; Jujuy, Humahuaca, camino a Aparzo; 23.20S, 65,10W; 13.II.2002; L. E. Claps, P. Zamudio, L. Diaz-Briz, &amp; P. Cabrera leg.; USNM, L. E. Claps catalog #23-02 (D0264D) • 1 adult female; same data as previous; USNM (D0264C) • 1 adult female; same data as previous; USNM (D0264E) • 1 adult female; same data as previous; USNM (D0264F) • 1 adult female; same data as previous; USNM (D0264G) • 3 adult females; Jujuy, 30 km N Humahuaca; 22.97S, 65.39W; 12.II.2002; L. E. Claps, P. Zamudio, L. Diaz-Briz, &amp; P. Cabrera leg.; UMEC, L. E. Claps catalog #6-02 (D0276F) • 1 adult female; same data as previous; UMEC (D0276E) • 4 adult females; Jujuy, Humahuaca, entrada a Juella; 23.525S, 65.396W; 14.II.2002; L. E. Claps, P. Zamudio, L. Diaz-Briz, &amp; P. Cabrera leg.; IFML, L. E. Claps catalog #26-02 (D0291D) • 1 adult female; same data as previous; IFML (D0291C).</p><fig id="F9" position="float" orientation="portrait"><object-id xmlns:xlink="http://www.w3.org/1999/xlink" content-type="doi" xlink:type="simple">10.3897/zookeys.948.54618.figure9</object-id><object-id xmlns:xlink="http://www.w3.org/1999/xlink" content-type="arpha" xlink:type="simple">42552634-345C-5684-A7B7-7C1160685547</object-id><label>Figure 9.</label><caption><p><italic><tp:taxon-name><tp:taxon-name-part taxon-name-part-type="genus" reg="Melanaspis">Melanaspis</tp:taxon-name-part> <tp:taxon-name-part taxon-name-part-type="species" reg="targionoides">targionoides</tp:taxon-name-part></tp:taxon-name></italic> sp. nov. Teneral adult female, full body view, illustrated from the holotype (D0272C). Inset at upper left shows sclerotization pattern of a fully mature female, illustrated from a paratype (D0264E).</p></caption><graphic xmlns:xlink="http://www.w3.org/1999/xlink" xlink:href="zookeys-948-047-g009.jpg" position="float" orientation="portrait" xlink:type="simple" id="oo_431030.jpg"><uri content-type="original_file" xlink:type="simple">https://binary.pensoft.net/fig/431030</uri></graphic></fig></tp:treatment-sec><tp:treatment-sec sec-type="description" id="SECID0EUUAG"><title>Description</title><p>(<italic>N</italic> = 20). Adult female presumed to secrete scale cover, not pupillarial. Appearance in life not recorded. Slide-mounted adult female 860–1720 (median 1130, holotype 1020) μm long, 730–1440 (median 960, holotype 860) μm wide; broadest near mesothorax. Body outline turbinate. Prosoma becoming sclerotized at full maturity (length &gt; 1400 μm); derm otherwise membranous except for pygidium, which has characteristic dorsal sclerotized areas; sclerotization of these areas unusually heavy, such that paraphyses and basal scleroses of lobes difficult to discern clearly on some specimens. Antennae simple, each with 1 long seta, distance between antennae 130–410 (median 230) μm. Without disc <tp:taxon-name><tp:taxon-name-part taxon-name-part-type="genus" reg="Perivulvar"/><tp:taxon-name-part taxon-name-part-type="species" reg="pores">pores</tp:taxon-name-part></tp:taxon-name> near spiracles. <bold><italic>Lobes</italic></bold>: With 4 pairs of well-developed pygidial lobes, L1–L3 apically rounded and L4 truncate or pointed, notches absent from lobes; L1 slightly wider than long, median lobes separated by narrow space 0.15 times width of L1, with basal sclerosis about 1/2 width of L1 arising from mesal edge; L2 and L3 similar in size and shape, shorter and broader than L1; L4 somewhat variable in shape, truncate or with sloping edges. <bold><italic>Paraphyses</italic></bold>: Short and clavate, scarcely longer than L1; absent between L1, paraphysis formula 2-2-3 or 2-2-4; 1 interlobular paraphysis near outer corner of L1, 1 attached to inner corner of L2, 1 in interlobular space between L2 and L3, 1 attached to inner and outer corners of L3, 1 narrow paraphysis attached to inner corner of L4 and 2–3 narrow paraphyses in interlobular space between L3 and L4, these often fused into a single complex mass and difficult to count; several paraphysis-like sclerotizations surrounding macroduct orifices present beyond L4. <bold><italic>Plates</italic></bold>: Apparently absent. <bold><italic>Ducts</italic></bold>: Dorsal pygidial macroducts of 1-barred type, nearly uniform in size, with minute orifices and long slender ducts, most arranged in distinct furrows between sclerotized areas arising from interlobular spaces; 1 submarginal macroduct orifice immediately anterior to each L1, with ducts extending beyond posterior margin of anal opening; 17–36 (median 29) duct orifices in furrow of first space, originating between L1 and L2 and extending in elongate cluster anteriorly 90% of distance to anus or farther, anterior end of cluster usually directly laterad of anus, each duct about 120–130 μm in length; 18–53 (median 35) in furrow of second space, originating between L2 and L3 and extending anteriorly to a point laterad or anterolaterad of anus; 7–14 (median 9) on sclerotized area arising from L3; 15–30 (median 19) in furrow of third space, originating between L3 and L4 and extending anteriorly to a point anterolaterad of anus; duct orifices in furrows of second and third spaces each surrounded by sclerotized ring; submedial clusters of dorsal macroducts present on each pre-pygidial abdominal segment, shorter and narrower than pygidial ducts. Ventral pygidial microducts similar to dorsal macroducts in size and shape and similarly arranged in rows on segments V–VII, 23–51 (median 35) on each side; ventral duct orifices on segment V each surrounded by conspicuous sclerotized ring, degree of sclerotization decreasing towards anterolateral corner of segment; microducts also distributed along head, thorax, and pre-pygidial margins, as well as rows extending from marginal area toward each spiracle. <bold><italic>Anal opening</italic></bold>: Oval, 14–31 (median 20) μm long, positioned 4–9 (median 6) anal lengths (102–144 μm, median 129 μm) from base of L1, near midpoint of pygidium. <bold><italic><tp:taxon-name><tp:taxon-name-part taxon-name-part-type="genus" reg="Perivulvar">Perivulvar</tp:taxon-name-part> <tp:taxon-name-part taxon-name-part-type="species" reg="pores">pores</tp:taxon-name-part></tp:taxon-name></italic></bold>: Absent or present; 0–11 (median 0, holotype 1) <tp:taxon-name><tp:taxon-name-part taxon-name-part-type="genus" reg="Perivulvar"/><tp:taxon-name-part taxon-name-part-type="species" reg="pores">pores</tp:taxon-name-part></tp:taxon-name> in total, distributed as one loose cluster on only one side of the body (5 of 7 individuals with <tp:taxon-name><tp:taxon-name-part taxon-name-part-type="genus" reg="Perivulvar"/><tp:taxon-name-part taxon-name-part-type="species" reg="pores">pores</tp:taxon-name-part></tp:taxon-name> present) or as one loose cluster on each side of the body.</p><fig id="F10" position="float" orientation="portrait"><object-id xmlns:xlink="http://www.w3.org/1999/xlink" content-type="doi" xlink:type="simple">10.3897/zookeys.948.54618.figure10</object-id><object-id xmlns:xlink="http://www.w3.org/1999/xlink" content-type="arpha" xlink:type="simple">9009558B-F9DD-53C9-B553-18442E577CB8</object-id><label>Figure 10.</label><caption><p><italic><tp:taxon-name><tp:taxon-name-part taxon-name-part-type="genus" reg="Melanaspis">Melanaspis</tp:taxon-name-part> <tp:taxon-name-part taxon-name-part-type="species" reg="targionoides">targionoides</tp:taxon-name-part></tp:taxon-name></italic> sp. nov. Adult female, expanded view of pygidium, illustrated from the holotype (D0272C).</p></caption><graphic xmlns:xlink="http://www.w3.org/1999/xlink" xlink:href="zookeys-948-047-g010.jpg" position="float" orientation="portrait" xlink:type="simple" id="oo_431031.jpg"><uri content-type="original_file" xlink:type="simple">https://binary.pensoft.net/fig/431031</uri></graphic></fig></tp:treatment-sec><tp:treatment-sec sec-type="DNA sequences" id="SECID0EKXAG"><title>DNA sequences.</title><p>Several DNA sequences of <italic><tp:taxon-name><tp:taxon-name-part taxon-name-part-type="genus" reg="Melanaspis">Melanaspis</tp:taxon-name-part> <tp:taxon-name-part taxon-name-part-type="species" reg="targionoides">targionoides</tp:taxon-name-part></tp:taxon-name></italic> sp. nov. have been published, including fragments of 3 loci from the holotype (D0272C): large ribosomal subunit (28S, GenBank accession number <ext-link xmlns:xlink="http://www.w3.org/1999/xlink" ext-link-type="gen" xlink:href="KY218986.1" xlink:type="simple">KY218986.1</ext-link>), elongation factor 1-alpha (EF-1α, <ext-link xmlns:xlink="http://www.w3.org/1999/xlink" ext-link-type="gen" xlink:href="MH915711.1" xlink:type="simple">MH915711.1</ext-link>), and carbamoylphosphate synthetase (CAD, <ext-link xmlns:xlink="http://www.w3.org/1999/xlink" ext-link-type="gen" xlink:href="MH915986.1" xlink:type="simple">MH915986.1</ext-link>). DNA sequences have also been published for the paratypes D0276E (28S, <ext-link xmlns:xlink="http://www.w3.org/1999/xlink" ext-link-type="gen" xlink:href="KY218990.1" xlink:type="simple">KY218990.1</ext-link>; EF-1α, <ext-link xmlns:xlink="http://www.w3.org/1999/xlink" ext-link-type="gen" xlink:href="MH915715.1" xlink:type="simple">MH915715.1</ext-link>; CAD, <ext-link xmlns:xlink="http://www.w3.org/1999/xlink" ext-link-type="gen" xlink:href="MH915989.1" xlink:type="simple">MH915989.1</ext-link>) and D0264C (28S, <ext-link xmlns:xlink="http://www.w3.org/1999/xlink" ext-link-type="gen" xlink:href="KY218983.1" xlink:type="simple">KY218983.1</ext-link>). Several other members of the type series were ground to powder during DNA preparation; morphological vouchers were not preserved, but DNA sequences were published. These include sequences of 28S (D0264A, <ext-link xmlns:xlink="http://www.w3.org/1999/xlink" ext-link-type="gen" xlink:href="DQ145361.2" xlink:type="simple">DQ145361.2</ext-link>; D0264C, <ext-link xmlns:xlink="http://www.w3.org/1999/xlink" ext-link-type="gen" xlink:href="KY218983.1" xlink:type="simple">KY218983.1</ext-link>; D0291A, <ext-link xmlns:xlink="http://www.w3.org/1999/xlink" ext-link-type="gen" xlink:href="KY219004.1" xlink:type="simple">KY219004.1</ext-link> and <ext-link xmlns:xlink="http://www.w3.org/1999/xlink" ext-link-type="gen" xlink:href="DQ145395.2" xlink:type="simple">DQ145395.2</ext-link>), EF-1α (D0264A, <ext-link xmlns:xlink="http://www.w3.org/1999/xlink" ext-link-type="gen" xlink:href="DQ145473.1" xlink:type="simple">DQ145473.1</ext-link>), and cytochrome oxidase I and II (COI-II, D0276G, <ext-link xmlns:xlink="http://www.w3.org/1999/xlink" ext-link-type="gen" xlink:href="MH919222.2" xlink:type="simple">MH919222.2</ext-link>). An additional sequence of COI-II purporting to be from a member of the type series of this species, D0264A, was available on GenBank from 2010–2020 under accession number <ext-link xmlns:xlink="http://www.w3.org/1999/xlink" ext-link-type="gen" xlink:href="GQ424989.1" xlink:type="simple">GQ424989.1</ext-link>. This was actually a sequence of a different species, <italic><tp:taxon-name><tp:taxon-name-part taxon-name-part-type="genus" reg="Aonidomytilus">Aonidomytilus</tp:taxon-name-part> <tp:taxon-name-part taxon-name-part-type="species" reg="espinosai">espinosai</tp:taxon-name-part></tp:taxon-name></italic> Porter, <ext-link xmlns:xlink="http://www.w3.org/1999/xlink" ext-link-type="gen" xlink:href="GQ424988.1" xlink:type="simple">GQ424988.1</ext-link>, erroneously assigned due to contamination or mislabeling; it has been retracted from GenBank. DNA sequences of the primary bacterial endosymbiont, <italic><tp:taxon-name><tp:taxon-name-part taxon-name-part-type="genus" reg="Uzinura">Uzinura</tp:taxon-name-part> <tp:taxon-name-part taxon-name-part-type="species" reg="diaspidicola">diaspidicola</tp:taxon-name-part></tp:taxon-name></italic>, of <italic><tp:taxon-name><tp:taxon-name-part taxon-name-part-type="genus" reg="Melanaspis">M.</tp:taxon-name-part> <tp:taxon-name-part taxon-name-part-type="species" reg="targionoides">targionoides</tp:taxon-name-part></tp:taxon-name></italic> sp. nov. have also been published, including a fragment of the small ribosomal subunit (16S) of a paratype (D0264C, <ext-link xmlns:xlink="http://www.w3.org/1999/xlink" ext-link-type="gen" xlink:href="KY220091.1" xlink:type="simple">KY220091.1</ext-link>) and 2 ground-up specimens of the type series (D0264A, <ext-link xmlns:xlink="http://www.w3.org/1999/xlink" ext-link-type="gen" xlink:href="GQ424852.1" xlink:type="simple">GQ424852.1</ext-link>; D0291A, <ext-link xmlns:xlink="http://www.w3.org/1999/xlink" ext-link-type="gen" xlink:href="DQ868844.1" xlink:type="simple">DQ868844.1</ext-link>), and a fragment of the large ribosomal subunit (23S of D0291B, <ext-link xmlns:xlink="http://www.w3.org/1999/xlink" ext-link-type="gen" xlink:href="DQ873256.1" xlink:type="simple">DQ873256.1</ext-link>).</p></tp:treatment-sec><tp:treatment-sec sec-type="Informal synonyms" id="SECID0E22AG"><title>Informal synonyms.</title><p>Specimens from the type series and their endosymbionts have appeared in several published phylogenetic trees, and have been referred to variously as “<tp:taxon-name><tp:taxon-name-part taxon-name-part-type="genus" reg="Melanaspis">Melanaspis</tp:taxon-name-part></tp:taxon-name> sp. nov.” (<xref ref-type="bibr" rid="B12">Gruwell et al. 2005</xref>), “<tp:taxon-name><tp:taxon-name-part taxon-name-part-type="genus" reg="Melanaspis">Melanaspis</tp:taxon-name-part></tp:taxon-name> sp undesc #1” and “<tp:taxon-name><tp:taxon-name-part taxon-name-part-type="genus" reg="Melanaspis">Melanaspis</tp:taxon-name-part></tp:taxon-name> sp undesc #4” (<xref ref-type="bibr" rid="B11">Gruwell et al. 2007</xref>; <xref ref-type="bibr" rid="B16">Morse and Normark 2006</xref>; <xref ref-type="bibr" rid="B19">Rugman-Jones et al. 2010</xref>), “<tp:taxon-name><tp:taxon-name-part taxon-name-part-type="genus" reg="Melanaspis">Melanaspis</tp:taxon-name-part></tp:taxon-name> sp. undesc.” (<xref ref-type="bibr" rid="B13">Gruwell et al. 2009</xref>), “<tp:taxon-name><tp:taxon-name-part taxon-name-part-type="genus" reg="Melanaspis">Melanaspis</tp:taxon-name-part></tp:taxon-name> sp nov 1” (<xref ref-type="bibr" rid="B1">Andersen et al. 2010</xref>), and “<tp:taxon-name><tp:taxon-name-part taxon-name-part-type="genus" reg="Melanaspis">Melanaspis</tp:taxon-name-part></tp:taxon-name> ud0276” (<xref ref-type="bibr" rid="B21">Schneider et al. 2018</xref>; <xref ref-type="bibr" rid="B18">Normark et al. 2019</xref>).</p></tp:treatment-sec><tp:treatment-sec sec-type="remarks" id="SECID0EF5AG"><title>Remarks.</title><p>This species is very similar to the previous one, <italic><tp:taxon-name><tp:taxon-name-part taxon-name-part-type="genus" reg="Melanaspis">Melanaspis</tp:taxon-name-part> <tp:taxon-name-part taxon-name-part-type="species" reg="lilloi">lilloi</tp:taxon-name-part></tp:taxon-name></italic> sp. nov. The two were considered to belong to a single undescribed species, (“<italic><tp:taxon-name><tp:taxon-name-part taxon-name-part-type="genus" reg="Melanaspis">Melanaspis</tp:taxon-name-part></tp:taxon-name></italic> ud0276”) by <xref ref-type="bibr" rid="B21">Schneider et al. (2018)</xref> and <xref ref-type="bibr" rid="B18">Normark et al. (2019)</xref>. The diversity of informal designations assigned to members of the two species prior to 2018 were record-keeping artifacts and did not reflect any diversity of evidence-based hypotheses. Careful study of the type series during the preparation of this manuscript revealed slight but consistent morphological differences between what are here regarded as separate species. The two species are also distinguishable by DNA, and appear as separate clusters in published phylogenies (<xref ref-type="bibr" rid="B16">Morse and Normark 2006</xref>; <xref ref-type="bibr" rid="B18">Normark et al. 2019</xref>). The pattern is seen most clearly in figure S2 of <xref ref-type="bibr" rid="B18">Normark et al. (2019)</xref>, and is seen in each of the loci sampled from both species in that study: 2.2% divergence at 28S (compared to 0.14% within <italic><tp:taxon-name><tp:taxon-name-part taxon-name-part-type="genus" reg="Melanaspis">M.</tp:taxon-name-part> <tp:taxon-name-part taxon-name-part-type="species" reg="lilloi">lilloi</tp:taxon-name-part></tp:taxon-name></italic> sp. nov.), 2.2–2.3% divergence at EF-1α (compared to 0.12–0.35% within each species), and 1.45% divergence at the primary endosymbiont’s 16S locus (compared to 0.18–0.19% within each species). Although the species are morphologically very similar, <italic><tp:taxon-name><tp:taxon-name-part taxon-name-part-type="genus" reg="Melanaspis">M.</tp:taxon-name-part> <tp:taxon-name-part taxon-name-part-type="species" reg="targionoides">targionoides</tp:taxon-name-part></tp:taxon-name></italic> sp. nov. has more numerous and more sclerotized dorsal ducts, along with sclerotization of the prosoma at full maturity. Specifically, the two species may be distinguished by the following characters. In <italic><tp:taxon-name><tp:taxon-name-part taxon-name-part-type="genus" reg="Melanaspis">M.</tp:taxon-name-part> <tp:taxon-name-part taxon-name-part-type="species" reg="targionoides">targionoides</tp:taxon-name-part></tp:taxon-name></italic> sp. nov., the elongate cluster of dorsal ducts in the furrow of the first space (arising between L1 and L2) extends anteriorly at least 90% of the distance to the anus, its anterior end usually being directly lateral to the anus; in <italic><tp:taxon-name><tp:taxon-name-part taxon-name-part-type="genus" reg="Melanaspis">M.</tp:taxon-name-part> <tp:taxon-name-part taxon-name-part-type="species" reg="lilloi">lilloi</tp:taxon-name-part></tp:taxon-name></italic> sp. nov., this cluster of dorsal ducts extends only 60–85% of the distance to the anus, its anterior end always lying posterolateral to the anus. In <italic><tp:taxon-name><tp:taxon-name-part taxon-name-part-type="genus" reg="Melanaspis">M.</tp:taxon-name-part> <tp:taxon-name-part taxon-name-part-type="species" reg="targionoides">targionoides</tp:taxon-name-part></tp:taxon-name></italic> sp. nov. the furrow of the third space (arising between L3 and L4) has a single or double line of conspicuous subcircular sclerotized duct orifices extending from near the posterior margin to the anterior third of the pygidium; in <italic><tp:taxon-name><tp:taxon-name-part taxon-name-part-type="genus" reg="Melanaspis">M.</tp:taxon-name-part> <tp:taxon-name-part taxon-name-part-type="species" reg="lilloi">lilloi</tp:taxon-name-part></tp:taxon-name></italic> sp. nov., the furrow of the third space has sclerotized duct openings only in the posterior third of the pygidium, with sometimes a few present further anteriorly along the medial edge of the furrow (lateral edge of the sclerotized area arising from L3) – these are often only partially sclerotized and anteroposteriorly compressed, thus appearing as partial ellipses rather than complete circles. <italic><tp:taxon-name><tp:taxon-name-part taxon-name-part-type="genus" reg="Melanaspis">Melanaspis</tp:taxon-name-part> <tp:taxon-name-part taxon-name-part-type="species" reg="targionoides">targionoides</tp:taxon-name-part></tp:taxon-name></italic> sp. nov. has the prosoma sclerotized at full maturity (body length greater than 1.4 mm); <italic><tp:taxon-name><tp:taxon-name-part taxon-name-part-type="genus" reg="Melanaspis">M.</tp:taxon-name-part> <tp:taxon-name-part taxon-name-part-type="species" reg="lilloi">lilloi</tp:taxon-name-part></tp:taxon-name></italic> sp. nov. has the prosoma membranous at full maturity. <italic><tp:taxon-name><tp:taxon-name-part taxon-name-part-type="genus" reg="Melanaspis">Melanaspis</tp:taxon-name-part> <tp:taxon-name-part taxon-name-part-type="species" reg="targionoides">targionoides</tp:taxon-name-part></tp:taxon-name></italic> sp. nov. sometimes has perivulvar <tp:taxon-name><tp:taxon-name-part taxon-name-part-type="genus" reg="Perivulvar"/><tp:taxon-name-part taxon-name-part-type="species" reg="pores">pores</tp:taxon-name-part></tp:taxon-name>; <italic><tp:taxon-name><tp:taxon-name-part taxon-name-part-type="genus" reg="Melanaspis">M.</tp:taxon-name-part> <tp:taxon-name-part taxon-name-part-type="species" reg="lilloi">lilloi</tp:taxon-name-part></tp:taxon-name></italic> sp. nov. lacks perivulvar <tp:taxon-name><tp:taxon-name-part taxon-name-part-type="genus" reg="Perivulvar"/><tp:taxon-name-part taxon-name-part-type="species" reg="pores">pores</tp:taxon-name-part></tp:taxon-name>.</p><p><italic><tp:taxon-name><tp:taxon-name-part taxon-name-part-type="genus" reg="Melanaspis">Melanaspis</tp:taxon-name-part> <tp:taxon-name-part taxon-name-part-type="species" reg="targionoides">targionoides</tp:taxon-name-part></tp:taxon-name></italic> sp. nov. and <italic><tp:taxon-name><tp:taxon-name-part taxon-name-part-type="genus" reg="Melanaspis">M.</tp:taxon-name-part> <tp:taxon-name-part taxon-name-part-type="species" reg="lilloi">lilloi</tp:taxon-name-part></tp:taxon-name></italic> sp. nov. are referrable to <italic><tp:taxon-name><tp:taxon-name-part taxon-name-part-type="genus" reg="Melanaspis">Melanaspis</tp:taxon-name-part></tp:taxon-name></italic> based upon the characteristic sclerotization pattern of the dorsal pygidium, and their placement in <italic><tp:taxon-name><tp:taxon-name-part taxon-name-part-type="genus" reg="Melanaspis">Melanaspis</tp:taxon-name-part></tp:taxon-name></italic> is supported by molecular evidence (<xref ref-type="bibr" rid="B16">Morse and Normark 2006</xref>; <xref ref-type="bibr" rid="B1">Andersen et al. 2010</xref>; <xref ref-type="bibr" rid="B19">Rugman-Jones et al. 2010</xref>; <xref ref-type="bibr" rid="B21">Schneider et al. 2018</xref>; <xref ref-type="bibr" rid="B18">Normark et al. 2019</xref>;) . However, they possess a combination of traits often seen in species of <italic><tp:taxon-name><tp:taxon-name-part taxon-name-part-type="genus" reg="Targionia">Targionia</tp:taxon-name-part></tp:taxon-name></italic>, including the absence of plates, presence of numerous small, slender macroducts arranged in distinct furrows, and simple, rounded pygidial lobes lacking notches. Plates are typically present in species of <italic><tp:taxon-name><tp:taxon-name-part taxon-name-part-type="genus" reg="Melanaspis">Melanaspis</tp:taxon-name-part></tp:taxon-name></italic> but can be highly reduced and difficult to view. The simple lobes and short paraphyses found in <italic><tp:taxon-name><tp:taxon-name-part taxon-name-part-type="genus" reg="Melanaspis">M.</tp:taxon-name-part> <tp:taxon-name-part taxon-name-part-type="species" reg="targionoides">targionoides</tp:taxon-name-part></tp:taxon-name></italic> sp. nov. and <italic><tp:taxon-name><tp:taxon-name-part taxon-name-part-type="genus" reg="Melanaspis">M.</tp:taxon-name-part> <tp:taxon-name-part taxon-name-part-type="species" reg="lilloi">lilloi</tp:taxon-name-part></tp:taxon-name></italic> sp. nov. are similar in appearance to those of <italic><tp:taxon-name><tp:taxon-name-part taxon-name-part-type="genus" reg="Melanaspis">M.</tp:taxon-name-part> <tp:taxon-name-part taxon-name-part-type="species" reg="enceliae">enceliae</tp:taxon-name-part></tp:taxon-name></italic> (Ferris), but the number and distribution of macroducts is quite distinct from any other species observed for this genus.</p></tp:treatment-sec><tp:treatment-sec sec-type="host" id="SECID0E1GBG"><title>Host plant.</title><p>Not recorded.</p></tp:treatment-sec><tp:treatment-sec sec-type="etymology" id="SECID0E6GBG"><title>Etymology.</title><p>The specific epithet is an adjective describing the resemblance this species bears to others placed in <italic><tp:taxon-name><tp:taxon-name-part taxon-name-part-type="genus" reg="Targionia">Targionia</tp:taxon-name-part></tp:taxon-name></italic> by adding the suffix -<italic>oides</italic> to indicate likeness in form.</p></tp:treatment-sec><tp:treatment-sec sec-type="distribution" id="SECID0EOHBG"><title>Distribution.</title><p>Argentina (Jujuy).</p></tp:treatment-sec><ref-list><ref id="B12"><mixed-citation xmlns:xlink="http://www.w3.org/1999/xlink" xlink:type="simple"><person-group><name name-style="western"><surname>Gruwell</surname><given-names>ME</given-names></name><name name-style="western"><surname>von Dohlen</surname><given-names>CD</given-names></name><name name-style="western"><surname>Patch</surname><given-names>K</given-names></name><name name-style="western"><surname>Normark</surname><given-names>BB</given-names></name></person-group> (<year>2005</year>) Preliminary PCR survey of bacteria associated with scale insects (<tp:taxon-name><tp:taxon-name-part taxon-name-part-type="order">Hemiptera</tp:taxon-name-part></tp:taxon-name>: <tp:taxon-name><tp:taxon-name-part taxon-name-part-type="superfamily">Coccoidea</tp:taxon-name-part></tp:taxon-name>). In: Erkılıç LB, Kaydan MB (Eds) Proceedings of the Tenth International Symposium on Scale Insect Studies. Scientific and Technical Research Council of Turkey, Ankara, Adana, Turkey, 101–116 pp.</mixed-citation></ref><ref id="B11"><mixed-citation xmlns:xlink="http://www.w3.org/1999/xlink" xlink:type="simple"><person-group><name name-style="western"><surname>Gruwell</surname><given-names>ME</given-names></name><name name-style="western"><surname>Morse</surname><given-names>GE</given-names></name><name name-style="western"><surname>Normark</surname><given-names>BB</given-names></name></person-group> (<year>2007</year>) <article-title>Phylogenetic congruence of armored scale insects (<tp:taxon-name><tp:taxon-name-part taxon-name-part-type="order">Hemiptera</tp:taxon-name-part></tp:taxon-name>: <tp:taxon-name><tp:taxon-name-part taxon-name-part-type="family">Diaspididae</tp:taxon-name-part></tp:taxon-name>) and their primary endosymbionts from the phylum <tp:taxon-name><tp:taxon-name-part taxon-name-part-type="phylum">Bacteroidetes</tp:taxon-name-part></tp:taxon-name>.</article-title><source>Molecular Phylogenetics and Evolution</source><volume>44</volume>: <fpage>267</fpage>–<lpage>280</lpage>. <ext-link xlink:type="simple" ext-link-type="doi" xlink:href="10.1016/j.ympev.2007.01.014">https://doi.org/10.1016/j.ympev.2007.01.014</ext-link></mixed-citation></ref><ref id="B16"><mixed-citation xmlns:xlink="http://www.w3.org/1999/xlink" xlink:type="simple"><person-group><name name-style="western"><surname>Morse</surname><given-names>GE</given-names></name><name name-style="western"><surname>Normark</surname><given-names>BB</given-names></name></person-group> (<year>2006</year>) <article-title>A molecular phylogenetic study of armoured scale insects (<tp:taxon-name><tp:taxon-name-part taxon-name-part-type="order">Hemiptera</tp:taxon-name-part></tp:taxon-name>: <tp:taxon-name><tp:taxon-name-part taxon-name-part-type="family">Diaspididae</tp:taxon-name-part></tp:taxon-name>).</article-title><source>Systematic Entomology</source><volume>31</volume>: <fpage>338</fpage>–<lpage>349</lpage>. <ext-link xlink:type="simple" ext-link-type="doi" xlink:href="10.1111/j.1365-3113.2005.00316.x">https://doi.org/10.1111/j.1365-3113.2005.00316.x</ext-link></mixed-citation></ref><ref id="B19"><mixed-citation xmlns:xlink="http://www.w3.org/1999/xlink" xlink:type="simple"><person-group><name name-style="western"><surname>Rugman-Jones</surname><given-names>PF</given-names></name><name name-style="western"><surname>Andersen</surname><given-names>JC</given-names></name><name name-style="western"><surname>Morse</surname><given-names>GE</given-names></name><name name-style="western"><surname>Normark</surname><given-names>BB</given-names></name><name name-style="western"><surname>Stouthamer</surname><given-names>R</given-names></name></person-group> (<year>2010</year>) <article-title>Molecular phylogenetic placement of the recently described armored scale insect <italic><tp:taxon-name><tp:taxon-name-part taxon-name-part-type="genus">Abgrallaspis</tp:taxon-name-part> <tp:taxon-name-part taxon-name-part-type="species">aguacatae</tp:taxon-name-part></tp:taxon-name></italic> and several congeners (<tp:taxon-name><tp:taxon-name-part taxon-name-part-type="order">Hemiptera</tp:taxon-name-part></tp:taxon-name>: <tp:taxon-name><tp:taxon-name-part taxon-name-part-type="family">Diaspididae</tp:taxon-name-part></tp:taxon-name>).</article-title><source>Annals of the Entomological Society of America</source><volume>103</volume>: <fpage>30</fpage>–<lpage>38</lpage>. <ext-link xlink:type="simple" ext-link-type="doi" xlink:href="10.1093/aesa/103.1.30">https://doi.org/10.1093/aesa/103.1.30</ext-link></mixed-citation></ref><ref id="B13"><mixed-citation xmlns:xlink="http://www.w3.org/1999/xlink" xlink:type="simple"><person-group><name name-style="western"><surname>Gruwell</surname><given-names>ME</given-names></name><name name-style="western"><surname>Wu</surname><given-names>J</given-names></name><name name-style="western"><surname>Normark</surname><given-names>BB</given-names></name></person-group> (<year>2009</year>) <article-title>Diversity and phylogeny of <italic><tp:taxon-name><tp:taxon-name-part taxon-name-part-type="genus">Cardinium</tp:taxon-name-part></tp:taxon-name></italic> (<tp:taxon-name><tp:taxon-name-part taxon-name-part-type="phylum">Bacteroidetes</tp:taxon-name-part></tp:taxon-name>) in armored scale insects (<tp:taxon-name><tp:taxon-name-part taxon-name-part-type="order">Hemiptera</tp:taxon-name-part></tp:taxon-name>: <tp:taxon-name><tp:taxon-name-part taxon-name-part-type="family">Diaspididae</tp:taxon-name-part></tp:taxon-name>).</article-title><source>Annals of the Entomological Society of America</source><volume>102</volume>: <fpage>1050</fpage>–<lpage>1061</lpage>. <ext-link xlink:type="simple" ext-link-type="doi" xlink:href="10.1603/008.102.0613">https://doi.org/10.1603/008.102.0613</ext-link></mixed-citation></ref><ref id="B1"><mixed-citation xmlns:xlink="http://www.w3.org/1999/xlink" xlink:type="simple"><person-group><name name-style="western"><surname>Andersen</surname><given-names>JC</given-names></name><name name-style="western"><surname>Wu</surname><given-names>J</given-names></name><name name-style="western"><surname>Gruwell</surname><given-names>ME</given-names></name><name name-style="western"><surname>Gwiazdowski</surname><given-names>R</given-names></name><name name-style="western"><surname>Santana</surname><given-names>SE</given-names></name><name name-style="western"><surname>Feliciano</surname><given-names>NM</given-names></name><name name-style="western"><surname>Morse</surname><given-names>GE</given-names></name><name name-style="western"><surname>Normark</surname><given-names>BB</given-names></name></person-group> (<year>2010</year>) <article-title>A phylogenetic analysis of armored scale insects (<tp:taxon-name><tp:taxon-name-part taxon-name-part-type="order">Hemiptera</tp:taxon-name-part></tp:taxon-name>: <tp:taxon-name><tp:taxon-name-part taxon-name-part-type="family">Diaspididae</tp:taxon-name-part></tp:taxon-name>), based upon nuclear, mitochondrial, and endosymbiont gene sequences.</article-title><source>Molecular Phylogenetics and Evolution</source><volume>57</volume>: <fpage>992</fpage>–<lpage>1003</lpage>. <ext-link xlink:type="simple" ext-link-type="doi" xlink:href="10.1016/j.ympev.2010.05.002">https://doi.org/10.1016/j.ympev.2010.05.002</ext-link></mixed-citation></ref><ref id="B21"><mixed-citation xmlns:xlink="http://www.w3.org/1999/xlink" xlink:type="simple"><person-group><name name-style="western"><surname>Schneider</surname><given-names>SA</given-names></name><name name-style="western"><surname>Okusu</surname><given-names>A</given-names></name><name name-style="western"><surname>Normark</surname><given-names>BB</given-names></name></person-group> (<year>2018</year>) <article-title>Molecular phylogenetics of <tp:taxon-name><tp:taxon-name-part taxon-name-part-type="tribe">Aspidiotini</tp:taxon-name-part></tp:taxon-name> armored scale insects (<tp:taxon-name><tp:taxon-name-part taxon-name-part-type="order">Hemiptera</tp:taxon-name-part></tp:taxon-name>: <tp:taxon-name><tp:taxon-name-part taxon-name-part-type="family">Diaspididae</tp:taxon-name-part></tp:taxon-name>) reveals rampant paraphyly, curious species radiations, and multiple origins of association with <italic><tp:taxon-name><tp:taxon-name-part taxon-name-part-type="genus">Melissotarsus</tp:taxon-name-part></tp:taxon-name></italic> ants (<tp:taxon-name><tp:taxon-name-part taxon-name-part-type="order">Hymenoptera</tp:taxon-name-part></tp:taxon-name>: <tp:taxon-name><tp:taxon-name-part taxon-name-part-type="family">Formicidae</tp:taxon-name-part></tp:taxon-name>).</article-title><source>Molecular Phylogenetics and Evolution</source><volume>129</volume>: <fpage>291</fpage>–<lpage>303</lpage>. <ext-link xlink:type="simple" ext-link-type="doi" xlink:href="10.1016/j.ympev.2018.09.003">https://doi.org/10.1016/j.ympev.2018.09.003</ext-link></mixed-citation></ref><ref id="B18"><mixed-citation xmlns:xlink="http://www.w3.org/1999/xlink" xlink:type="simple"><person-group><name name-style="western"><surname>Normark</surname><given-names>BB</given-names></name><name name-style="western"><surname>Okusu</surname><given-names>A</given-names></name><name name-style="western"><surname>Morse</surname><given-names>GE</given-names></name><name name-style="western"><surname>Peterson</surname><given-names>DA</given-names></name><name name-style="western"><surname>Itioka</surname><given-names>T</given-names></name><name name-style="western"><surname>Schneider</surname><given-names>SA</given-names></name></person-group> (<year>2019</year>) <article-title>Phylogeny and classification of armored scale insects (<tp:taxon-name><tp:taxon-name-part taxon-name-part-type="order">Hemiptera</tp:taxon-name-part></tp:taxon-name>: <tp:taxon-name><tp:taxon-name-part taxon-name-part-type="above-genus">Coccomorpha</tp:taxon-name-part></tp:taxon-name>: <tp:taxon-name><tp:taxon-name-part taxon-name-part-type="family">Diaspididae</tp:taxon-name-part></tp:taxon-name>).</article-title><source>Zootaxa</source><volume>4616</volume>: <fpage>001</fpage>–<lpage>098</lpage>. <ext-link xlink:type="simple" ext-link-type="doi" xlink:href="10.11646/zootaxa.4616.1.1">https://doi.org/10.11646/zootaxa.4616.1.1</ext-link></mixed-citation></ref></ref-list></tp:taxon-treatment>
